# Supplementary material for: ﻿A new species of the rare genus Endogeophilus from southern France, with a key to the European genera of Geophilidae s.l. (Chilopoda)
Source: Zookeys. 2024 Sep 26;1213:199–224. doi: 10.3897/zookeys.1213.133171 (PMC11450460; doi:10.3897/zookeys.1213.133171)
Supplement: XML Treatment for Endogeophilus [file zookeys.1213.133171-treatment1.xml]

<!DOCTYPE tp:taxon-treatment
  PUBLIC "-//TaxonX//DTD Taxonomic Treatment Publishing DTD v0 20100105//EN" "tax-treatment-NSO.dtd">
<tp:taxon-treatment xmlns:tp="http://www.plazi.org/taxpub"><tp:treatment-meta><kwd-group><label>Taxon classification</label><kwd>
              <named-content content-type="kingdom">Animalia</named-content>
            </kwd><kwd>
              <named-content content-type="order">Geophilomorpha</named-content>
            </kwd><kwd>
              <named-content content-type="family">Geophilidae</named-content>
            </kwd></kwd-group><mixed-citation publication-type="journal"><person-group><name><surname>Iorio</surname><given-names>Étienne</given-names></name><name><surname>Bonato</surname><given-names>Lucio</given-names></name></person-group><article-title>﻿A new species of the rare genus <italic><tp:taxon-name><tp:taxon-name-part taxon-name-part-type="genus" reg="Endogeophilus">Endogeophilus</tp:taxon-name-part></tp:taxon-name></italic> from southern France, with a key to the European genera of <tp:taxon-name><tp:taxon-name-part taxon-name-part-type="family">Geophilidae</tp:taxon-name-part></tp:taxon-name> s.l. (<tp:taxon-name><tp:taxon-name-part taxon-name-part-type="class">Chilopoda</tp:taxon-name-part></tp:taxon-name>)</article-title><source>Zookeys</source><day>26</day><month>09</month><year>2024</year><volume>1213</volume><fpage>199</fpage><lpage>224</lpage><pub-id pub-id-type="doi">10.3897/zookeys.1213.133171</pub-id></mixed-citation></tp:treatment-meta><tp:nomenclature><label>﻿</label><tp:taxon-name>
            <object-id xmlns:xlink="http://www.w3.org/1999/xlink" content-type="arpha" xlink:type="simple">B717CD77-3895-5C92-8184-2DB9CDADC377</object-id>
            <tp:taxon-name-part taxon-name-part-type="genus" reg="Endogeophilus">Endogeophilus</tp:taxon-name-part>
          </tp:taxon-name><tp:taxon-authority>Bonato, Zapparoli, Drago &amp; Minelli, 2016</tp:taxon-authority></tp:nomenclature><tp:treatment-sec sec-type="diagnosis" id="SECID0EOIAE"><title>Diagnosis.</title><p>Geophilids with the following combination of characters: body remarkably narrow (length/width ratio ~ 70); setae relatively short (not surpassing 30 μm on the head); head slightly longer than wide; clypeus uniformly areolate; labrum with tubercles on the intermediate part and bristles on the side-pieces, which are distinct from the clypeus; second maxillary coxosternite with a long isthmus, without inner processes and without sclerotized ridges; pretarsus of second maxillae claw-like; forcipular tergite relatively broad (posterior margin about as wide as the subsequent tergite); forcipular coxosternite without anterior denticles, with complete coxopleural sutures distinctly diverging anteriorly, and with complete chitin-lines; forcipule with a single denticle, relatively small, on the tarsungulum; metasternites of the anterior part of the trunk with carpophagus pits and with pore-fields, a sub-ovoid/sub-triangular pore-field (approximately as long as wide or slightly longer than wide) on the posterior part of each metasternite; metasternites slightly longer than wide at ~ 20% of the series of trunk segments; &gt; 90 pairs of legs, all relatively short (length/width ratio of leg tarsi &lt; 2.5) and with slender accessory spines; metasternite of the ultimate leg-bearing segment trapezoid, wider than long; coxal organs opening through separate pores, most of them close to the metasternite, one isolated on the ventral side of the coxopleuron and some on the dorsal side; legs of the ultimate pair distinctly longer than the penultimate legs, with a claw-like pretarsus.</p></tp:treatment-sec><tp:treatment-sec sec-type="type species" id="SECID0E4IAE"><title>Type species.</title><p><italic><tp:taxon-name><tp:taxon-name-part taxon-name-part-type="genus" reg="Endogeophilus">Endogeophilus</tp:taxon-name-part><tp:taxon-name-part taxon-name-part-type="species" reg="ichnusae">ichnusae</tp:taxon-name-part></tp:taxon-name></italic> Bonato, Zapparoli, Drago &amp; Minelli, 2016, by original designation.</p></tp:treatment-sec></tp:taxon-treatment>
