# Supplementary material for: ﻿A new species of the rare genus Endogeophilus from southern France, with a key to the European genera of Geophilidae s.l. (Chilopoda)
Source: Zookeys. 2024 Sep 26;1213:199–224. doi: 10.3897/zookeys.1213.133171 (PMC11450460; doi:10.3897/zookeys.1213.133171)
Supplement: XML Treatment for Endogeophilus alberti [file zookeys.1213.133171-treatment2.xml]

<!DOCTYPE tp:taxon-treatment
  PUBLIC "-//TaxonX//DTD Taxonomic Treatment Publishing DTD v0 20100105//EN" "tax-treatment-NSO.dtd">
<tp:taxon-treatment xmlns:tp="http://www.plazi.org/taxpub"><tp:treatment-meta><kwd-group><label>Taxon classification</label><kwd>
              <named-content content-type="kingdom">Animalia</named-content>
            </kwd><kwd>
              <named-content content-type="order">Geophilomorpha</named-content>
            </kwd><kwd>
              <named-content content-type="family">Geophilidae</named-content>
            </kwd></kwd-group><mixed-citation publication-type="journal"><person-group><name><surname>Iorio</surname><given-names>Étienne</given-names></name><name><surname>Bonato</surname><given-names>Lucio</given-names></name></person-group><article-title>﻿A new species of the rare genus <italic><tp:taxon-name><tp:taxon-name-part taxon-name-part-type="genus" reg="Endogeophilus">Endogeophilus</tp:taxon-name-part></tp:taxon-name></italic> from southern France, with a key to the European genera of <tp:taxon-name><tp:taxon-name-part taxon-name-part-type="family">Geophilidae</tp:taxon-name-part></tp:taxon-name> s.l. (<tp:taxon-name><tp:taxon-name-part taxon-name-part-type="class">Chilopoda</tp:taxon-name-part></tp:taxon-name>)</article-title><source>Zookeys</source><day>26</day><month>09</month><year>2024</year><volume>1213</volume><fpage>199</fpage><lpage>224</lpage><pub-id pub-id-type="doi">10.3897/zookeys.1213.133171</pub-id></mixed-citation></tp:treatment-meta><tp:nomenclature><label>﻿</label><tp:taxon-name>
            <object-id xmlns:xlink="http://www.w3.org/1999/xlink" content-type="arpha" xlink:type="simple">8BE83622-70C5-5EB4-B876-324E5316EA3F</object-id>
            <tp:taxon-name-part taxon-name-part-type="genus" reg="Endogeophilus">Endogeophilus</tp:taxon-name-part>
            <tp:taxon-name-part taxon-name-part-type="species" reg="alberti">alberti</tp:taxon-name-part>
            <object-id xmlns:xlink="http://www.w3.org/1999/xlink" content-type="zoobank" xlink:type="simple">https://zoobank.org/D21886AF-5DFE-4248-8532-8D84E673C6DA</object-id>
          </tp:taxon-name><tp:taxon-status xmlns:xlink="http://www.w3.org/1999/xlink" xlink:type="simple">sp. nov.</tp:taxon-status></tp:nomenclature><tp:treatment-sec sec-type="Type specimen" id="SECID0EWKAE"><title>Type specimen.</title><p><bold><italic>Holotype</italic></bold> (Figs <xref ref-type="fig" rid="F2">2</xref>, <xref ref-type="fig" rid="F3">3</xref>): • ♀, 31.III.2023, É. Iorio leg. In ethanol. Body in four pieces: head, maxillae, mandibles, and trunk. Original label: Cavalaire-sur-Mer (Var), Malatra, “MALAT3”, <named-content xmlns:xlink="http://www.w3.org/1999/xlink" content-type="dwc:verbatimCoordinates" xlink:type="simple"><named-content content-type="geo-json" specific-use="{&#34;type&#34;:&#34;Point&#34;,&#34;coordinates&#34;:[6.506800,43.179500]}" id="NCID0EMLAE" xlink:type="simple">43.1795°N, 6.5068°E</named-content></named-content> (WGS84), 31.III.2023, É. Iorio leg. Deposited in the Muséum national d’Histoire naturelle, Paris (<tp:taxon-name><tp:taxon-name-part taxon-name-part-type="class">Chilopoda</tp:taxon-name-part></tp:taxon-name> collection, number M370).</p><fig id="F2" position="float" orientation="portrait"><object-id xmlns:xlink="http://www.w3.org/1999/xlink" content-type="doi" xlink:type="simple">10.3897/zookeys.1213.133171.figure2</object-id><object-id xmlns:xlink="http://www.w3.org/1999/xlink" content-type="arpha" xlink:type="simple">9C813A5D-BF44-5A7B-8134-F5BF939D52B8</object-id><label>Figure 2.</label><caption><p><italic><tp:taxon-name><tp:taxon-name-part taxon-name-part-type="genus" reg="Endogeophilus">Endogeophilus</tp:taxon-name-part><tp:taxon-name-part taxon-name-part-type="species" reg="alberti">alberti</tp:taxon-name-part></tp:taxon-name></italic> sp. nov., holotype <bold>A</bold> labrum <bold>B</bold> first maxillae <bold>C</bold> right part of the forcipular segment <bold>D</bold><abbrev xmlns:xlink="http://www.w3.org/1999/xlink" xlink:title="leg-bearing segment(s)" id="ABBRID0ERMAE" xlink:type="simple">LBS</abbrev> 18 <bold>E</bold> ultimate <abbrev xmlns:xlink="http://www.w3.org/1999/xlink" xlink:title="leg-bearing segment(s)" id="ABBRID0EXMAE" xlink:type="simple">LBS</abbrev> without distal part of legs <bold>F</bold> left part of the ultimate <abbrev xmlns:xlink="http://www.w3.org/1999/xlink" xlink:title="leg-bearing segment(s)" id="ABBRID0E4MAE" xlink:type="simple">LBS</abbrev> without distal part of leg. Views: ventral (<bold>A–E</bold>), dorsal (<bold>F</bold>). Scale bars: 20 µm (<bold>A</bold>); 40 µm (<bold>B</bold>); 100 µm (<bold>C–F</bold>).</p></caption><graphic xmlns:xlink="http://www.w3.org/1999/xlink" xlink:href="zookeys-1213-199_article-133171__-g002.jpg" position="float" orientation="portrait" xlink:type="simple" id="oo_1142653.jpg"><uri content-type="original_file" xlink:type="simple">https://binary.pensoft.net/fig/1142653</uri></graphic></fig><fig id="F3" position="float" orientation="portrait"><object-id xmlns:xlink="http://www.w3.org/1999/xlink" content-type="doi" xlink:type="simple">10.3897/zookeys.1213.133171.figure3</object-id><object-id xmlns:xlink="http://www.w3.org/1999/xlink" content-type="arpha" xlink:type="simple">5FDCB4FD-A474-5B9B-A5BB-975EEAFF97BD</object-id><label>Figure 3.</label><caption><p><italic><tp:taxon-name><tp:taxon-name-part taxon-name-part-type="genus" reg="Endogeophilus">Endogeophilus</tp:taxon-name-part><tp:taxon-name-part taxon-name-part-type="species" reg="alberti">alberti</tp:taxon-name-part></tp:taxon-name></italic> sp. nov., holotype <bold>A</bold> head and forcipular segment <bold>B</bold> antennae <bold>C</bold> distal articles of left antenna <bold>D</bold> right telopodite of second maxillae <bold>E</bold> head and forcipular segment <bold>F</bold> right forcipule <bold>G</bold><abbrev xmlns:xlink="http://www.w3.org/1999/xlink" xlink:title="leg-bearing segment(s)" id="ABBRID0EROAE" xlink:type="simple">LBS</abbrev> 15 and anterior part of 16 <bold>H</bold> ultimate <abbrev xmlns:xlink="http://www.w3.org/1999/xlink" xlink:title="leg-bearing segment(s)" id="ABBRID0EXOAE" xlink:type="simple">LBS</abbrev> without right leg. Views: ventral (<bold>D–H</bold>), dorsal (<bold>A–C</bold>). Abbreviations: cls club-like sensilla, cmx claw of the second maxillae, cp coxopleural pores, cs carpophagus-structure. Scale bars: 200 µm (<bold>A–B, E, G–H</bold>); 50 µm (<bold>C–D, F</bold>).</p></caption><graphic xmlns:xlink="http://www.w3.org/1999/xlink" xlink:href="zookeys-1213-199_article-133171__-g003.jpg" position="float" orientation="portrait" xlink:type="simple" id="oo_1142654.jpg"><uri content-type="original_file" xlink:type="simple">https://binary.pensoft.net/fig/1142654</uri></graphic></fig></tp:treatment-sec><tp:treatment-sec sec-type="type locality" id="SECID0ERPAE"><title>Type locality.</title><p>France: Var department: Cavalaire-sur-Mer: near Malatra: <named-content xmlns:xlink="http://www.w3.org/1999/xlink" content-type="dwc:verbatimCoordinates" xlink:type="simple"><named-content content-type="geo-json" specific-use="{&#34;type&#34;:&#34;Point&#34;,&#34;coordinates&#34;:[6.506800,43.179500]}" id="NCID0E1PAE" xlink:type="simple">43.1795°N, 6.5068°E</named-content></named-content> (WGS84), 215 m a.s.l., north-eastern slope (Fig. <xref ref-type="fig" rid="F1">1</xref>).</p></tp:treatment-sec><tp:treatment-sec sec-type="diagnosis" id="SECID0EDQAE"><title>Diagnosis.</title><p>An <italic><tp:taxon-name><tp:taxon-name-part taxon-name-part-type="genus" reg="Endogeophilus">Endogeophilus</tp:taxon-name-part></tp:taxon-name></italic> species with claw of the second maxillae slender and hooked at its tip; forcipular trochanteroprefemur ~ 1.1× as long as wide; forcipular tarsungulum &gt; 2.0× as long as wide, almost as long as the trochanteroprefemur, distinctly curved, fairly slender, and gradually narrowing. See also Table <xref ref-type="table" rid="T1">1</xref>, Figs <xref ref-type="fig" rid="F2">2</xref>–<xref ref-type="fig" rid="F4">4</xref>, and Discussion.</p><fig id="F4" position="float" orientation="portrait"><object-id xmlns:xlink="http://www.w3.org/1999/xlink" content-type="doi" xlink:type="simple">10.3897/zookeys.1213.133171.figure4</object-id><object-id xmlns:xlink="http://www.w3.org/1999/xlink" content-type="arpha" xlink:type="simple">986DAFFD-75A0-5434-9DDC-48FC7925F136</object-id><label>Figure 4.</label><caption><p><italic><tp:taxon-name><tp:taxon-name-part taxon-name-part-type="genus" reg="Endogeophilus">Endogeophilus</tp:taxon-name-part><tp:taxon-name-part taxon-name-part-type="species" reg="ichnusae">ichnusae</tp:taxon-name-part></tp:taxon-name></italic>, paratype PD 1373, ventral <bold>A</bold> head and forcipular segment <bold>B</bold> right forcipule and apical claw of the second maxillae. Abbreviation: cmx claw of the second maxillae. Scale bars: 100 µm.</p></caption><graphic xmlns:xlink="http://www.w3.org/1999/xlink" xlink:href="zookeys-1213-199_article-133171__-g004.jpg" position="float" orientation="portrait" xlink:type="simple" id="oo_1142655.jpg"><uri content-type="original_file" xlink:type="simple">https://binary.pensoft.net/fig/1142655</uri></graphic></fig><table-wrap id="T1" position="float" orientation="portrait"><label>Table 1.</label><caption><p>Differences between the single specimen of <italic><tp:taxon-name><tp:taxon-name-part taxon-name-part-type="genus" reg="Endogeophilus">Endogeophilus</tp:taxon-name-part><tp:taxon-name-part taxon-name-part-type="species" reg="alberti">alberti</tp:taxon-name-part></tp:taxon-name></italic> sp. nov. and the three specimens of <italic><tp:taxon-name><tp:taxon-name-part taxon-name-part-type="genus" reg="Endogeophilus">E.</tp:taxon-name-part><tp:taxon-name-part taxon-name-part-type="species" reg="ichnusae">ichnusae</tp:taxon-name-part></tp:taxon-name></italic>. For each character, each possible explanation (intraspecific variability, errors in character evaluation or divergence between species) has been evaluated as probable (x), possible (?) or improbable (–), based on what is known from other <tp:taxon-name><tp:taxon-name-part taxon-name-part-type="family">Geophilidae</tp:taxon-name-part></tp:taxon-name>. Data are from <xref ref-type="bibr" rid="B14">Bonato et al. (2016)</xref> and this study.</p></caption><table id="TID0E1DAI" rules="all"><tbody><tr><th rowspan="1" colspan="1">Species</th><th rowspan="1" colspan="1"><italic><tp:taxon-name><tp:taxon-name-part taxon-name-part-type="genus" reg="Endogeophilus">E.</tp:taxon-name-part><tp:taxon-name-part taxon-name-part-type="species" reg="alberti">alberti</tp:taxon-name-part></tp:taxon-name></italic> sp. nov.</th><th rowspan="1" colspan="1">
                    <italic>
                      <tp:taxon-name><tp:taxon-name-part taxon-name-part-type="genus" reg="Endogeophilus">E.</tp:taxon-name-part><tp:taxon-name-part taxon-name-part-type="species" reg="ichnusae">ichnusae</tp:taxon-name-part></tp:taxon-name>
                    </italic>
                  </th><th rowspan="1" colspan="5">Explanations</th></tr><tr><th rowspan="1" colspan="1">Specimens examined</th><th rowspan="1" colspan="1">1, female, 24.5 mm</th><th rowspan="1" colspan="1">3, both sexes, 31–34 mm</th><th rowspan="1" colspan="1">Differences in body size</th><th rowspan="1" colspan="1">Differences between sexes</th><th rowspan="1" colspan="1">Variability between individuals</th><th rowspan="1" colspan="1">Errors in character evaluation</th><th rowspan="1" colspan="1">Differences between species</th></tr><tr><td rowspan="1" colspan="1">Head: setae: max length</td><td rowspan="1" colspan="1">22 μm</td><td rowspan="1" colspan="1">15 μm</td><td rowspan="1" colspan="1">–</td><td rowspan="1" colspan="1">–</td><td rowspan="1" colspan="1">?</td><td rowspan="1" colspan="1">x</td><td rowspan="1" colspan="1">?</td></tr><tr><td rowspan="1" colspan="1">Labrum: distinction between side-pieces and intermediate part</td><td rowspan="1" colspan="1">faint</td><td rowspan="1" colspan="1">distinct</td><td rowspan="1" colspan="1">x</td><td rowspan="1" colspan="1">–</td><td rowspan="1" colspan="1">?</td><td rowspan="1" colspan="1">?</td><td rowspan="1" colspan="1">–</td></tr><tr><td rowspan="1" colspan="1">Labrum: number of tubercles</td><td rowspan="1" colspan="1">1</td><td rowspan="1" colspan="1">2</td><td rowspan="1" colspan="1">?</td><td rowspan="1" colspan="1">–</td><td rowspan="1" colspan="1">x</td><td rowspan="1" colspan="1">–</td><td rowspan="1" colspan="1">–</td></tr><tr><td rowspan="1" colspan="1">Antenna: length/width</td><td rowspan="1" colspan="1">3.2</td><td rowspan="1" colspan="1">3.6</td><td rowspan="1" colspan="1">?</td><td rowspan="1" colspan="1">–</td><td rowspan="1" colspan="1">x</td><td rowspan="1" colspan="1">?</td><td rowspan="1" colspan="1">–</td></tr><tr><td rowspan="1" colspan="1">First maxillae: coxosternal lappet</td><td rowspan="1" colspan="1">absent</td><td rowspan="1" colspan="1">small</td><td rowspan="1" colspan="1">?</td><td rowspan="1" colspan="1">–</td><td rowspan="1" colspan="1">x</td><td rowspan="1" colspan="1">–</td><td rowspan="1" colspan="1">?</td></tr><tr><td rowspan="1" colspan="1">First maxillae: telopodital lappet</td><td rowspan="1" colspan="1">large</td><td rowspan="1" colspan="1">small</td><td rowspan="1" colspan="1">?</td><td rowspan="1" colspan="1">–</td><td rowspan="1" colspan="1">x</td><td rowspan="1" colspan="1">–</td><td rowspan="1" colspan="1">?</td></tr><tr><td rowspan="1" colspan="1">Second maxillae: pretarsus</td><td rowspan="1" colspan="1">slender, hooked at the tip</td><td rowspan="1" colspan="1">stout, not hooked</td><td rowspan="1" colspan="1">–</td><td rowspan="1" colspan="1">–</td><td rowspan="1" colspan="1">–</td><td rowspan="1" colspan="1">–</td><td rowspan="1" colspan="1">x</td></tr><tr><td rowspan="1" colspan="1">Forcipular metatergite: width/length</td><td rowspan="1" colspan="1">2.3</td><td rowspan="1" colspan="1">1.8</td><td rowspan="1" colspan="1">?</td><td rowspan="1" colspan="1">–</td><td rowspan="1" colspan="1">x</td><td rowspan="1" colspan="1">?</td><td rowspan="1" colspan="1">?</td></tr><tr><td rowspan="1" colspan="1">Forcipular trochanteroprefemur: length/width</td><td rowspan="1" colspan="1">1.1</td><td rowspan="1" colspan="1">1.3</td><td rowspan="1" colspan="1">–</td><td rowspan="1" colspan="1">–</td><td rowspan="1" colspan="1">–</td><td rowspan="1" colspan="1">–</td><td rowspan="1" colspan="1">x</td></tr><tr><td rowspan="1" colspan="1">Forcipular tarsungulum: length/width</td><td rowspan="1" colspan="1">2.2</td><td rowspan="1" colspan="1">1.9</td><td rowspan="1" colspan="1">–</td><td rowspan="1" colspan="1">–</td><td rowspan="1" colspan="1">–</td><td rowspan="1" colspan="1">–</td><td rowspan="1" colspan="1">x</td></tr><tr><td rowspan="1" colspan="1">Forcipule/coxosternite length</td><td rowspan="1" colspan="1">0.9–1.0</td><td rowspan="1" colspan="1">0.7–0.8</td><td rowspan="1" colspan="1">–</td><td rowspan="1" colspan="1">–</td><td rowspan="1" colspan="1">–</td><td rowspan="1" colspan="1">–</td><td rowspan="1" colspan="1">x</td></tr><tr><td rowspan="1" colspan="1">Forcipular tarsungulum: shape</td><td rowspan="1" colspan="1">narrowing gradually</td><td rowspan="1" colspan="1">narrowing abruptly</td><td rowspan="1" colspan="1">–</td><td rowspan="1" colspan="1">–</td><td rowspan="1" colspan="1">–</td><td rowspan="1" colspan="1">–</td><td rowspan="1" colspan="1">x</td></tr><tr><td rowspan="1" colspan="1">Anterior part of trunk: metasternite: carpophagus pit</td><td rowspan="1" colspan="1">distinct, fairly deep</td><td rowspan="1" colspan="1">faint, shallow</td><td rowspan="1" colspan="1">?</td><td rowspan="1" colspan="1">–</td><td rowspan="1" colspan="1">x</td><td rowspan="1" colspan="1">–</td><td rowspan="1" colspan="1">?</td></tr><tr><td rowspan="1" colspan="1">Legs in female: number</td><td rowspan="1" colspan="1">99</td><td rowspan="1" colspan="1">107</td><td rowspan="1" colspan="1">–</td><td rowspan="1" colspan="1">–</td><td rowspan="1" colspan="1">x</td><td rowspan="1" colspan="1">–</td><td rowspan="1" colspan="1">?</td></tr><tr><td rowspan="1" colspan="1">Coxopleuron: pores: number</td><td rowspan="1" colspan="1">5 or 6</td><td rowspan="1" colspan="1">9–15</td><td rowspan="1" colspan="1">x</td><td rowspan="1" colspan="1">–</td><td rowspan="1" colspan="1">–</td><td rowspan="1" colspan="1">–</td><td rowspan="1" colspan="1">?</td></tr><tr><td rowspan="1" colspan="1">Ultimate/penultimate telopodite length</td><td rowspan="1" colspan="1">1.7</td><td rowspan="1" colspan="1">2.0</td><td rowspan="1" colspan="1">x</td><td rowspan="1" colspan="1">–</td><td rowspan="1" colspan="1">–</td><td rowspan="1" colspan="1">?</td><td rowspan="1" colspan="1">?</td></tr></tbody></table></table-wrap></tp:treatment-sec><tp:treatment-sec sec-type="description" id="SECID0E4BAG"><title>Description of the holotype</title><p>(Figs <xref ref-type="fig" rid="F2">2</xref>, <xref ref-type="fig" rid="F3">3</xref>). <bold><italic>General features</italic>.</bold> Body remarkably slender, 24.5 mm long, uniformly ~ 0.3 mm wide for most part of the trunk, only very slightly narrowing anteriorly along ~ 20 most anterior leg-bearing segments and backwards along approximately the five most posterior leg-bearing segments. Legs relatively short. Colour almost uniformly pale yellow, only the forcipules and the head slightly darker, both pale orange.</p><p><bold><italic>Cephalic capsule and antennae</italic>.</bold> Head 0.4 mm long, sub-rectangular, 1.15× longer than wide (Fig. <xref ref-type="fig" rid="F3">3A</xref>); the anterior margin slightly angulated with a small medial notch. Transverse suture absent. Approximately 40 setae on the head, the majority being short except those of the lateral margins, longer, reaching up to ~ 22 μm. Clypeus uniformly areolate, without clypeal areas and without plagulae, with six setae, arranged in a longitudinal series of three pairs on the anterior median part of the clypeus. Pleurites uniformly areolate, with some setae. Labrum composed of an intermediate part narrow and almost negligible, having one tubercle (Fig. <xref ref-type="fig" rid="F2">2A</xref>); side pieces not clearly distinct from the intermediate part of labrum, each with four bristles. Antennae with 14 articles, 1.3 mm long, 3.2× longer than the head (Fig. <xref ref-type="fig" rid="F3">3B</xref>). article I ~ 0.7× longer than wide, articles II–VII up to 1.7× longer than wide, article VIII ~ 1.2× longer than wide, articles IX–XIII approximately as long as wide; setae gradually denser and shorter from basal to distal articles, both ventrally and dorsally. Article XIV 2.0× longer than wide, with numerous setae and with club-like sensilla grouped on the distal parts of both internal and external sides (Fig. <xref ref-type="fig" rid="F3">3C</xref>).</p><p><bold><italic>Mandibles and maxillae</italic>.</bold> A single pectinate lamella on each mandible. Coxosternite of the first maxillae entire, without mid-longitudinal sulcus. Coxal projection sub-triangular, longer than wide, bearing one or two basal setae and some more distal spine-like sensilla. Telopodite comprises two articles, the basal one without setae, the distal one with three setae and five or six spine-like sensilla. No coxosternal lappets; telopodital lappets present and pointed (Fig. <xref ref-type="fig" rid="F2">2B</xref>). Coxosternite of the second maxillae entire, the intermediate part uniformly sclerotised as the remaining parts, its anterior margin concave; no sclerotised ridges. Telopodite of the second maxillae composed of three articles: article 1 with two or three very short external setae, article 2 with one or two very short external setae, article 3 with five or six long distal setae; a simple long apical claw, subconical but hook-shaped at its extremity, with a dorsal bulge at its mid length (Fig. <xref ref-type="fig" rid="F3">3D</xref>).</p><p><bold><italic>Forcipular segment</italic>.</bold> Tergite trapezoid, the lateral margins distinctly converging anteriorly, ~ 2.3× wider than long, posteriorly almost as wide as the subsequent metatergite (Fig. <xref ref-type="fig" rid="F3">3A</xref>). Exposed part of the coxosternite ~ 1.1× wider than long; anterior margin with a medial shallow concavity, without denticles. Coxopleural sutures complete, entirely ventral or almost, only very slightly sinuous, and strongly converging posteriorly. Chitin-lines well distinct, reaching the condyles, moderately curved and converging posteriorly (Figs <xref ref-type="fig" rid="F2">2C</xref>, <xref ref-type="fig" rid="F3">3E</xref>). Trochanteroprefemur ~ 1.1× as wide as long, the external side ~ 2.2× longer than the internal side, without denticles and with some setae (Figs <xref ref-type="fig" rid="F2">2C</xref>, <xref ref-type="fig" rid="F3">3F</xref>). Forcipular intermediate articles distinct, without denticles, each with some long setae. Tarsungulum curved, gradually narrowing, ~ 2.2× as long as wide and with a basal sub-conic tubercle; slightly crenulated in its concavity, with 3–6 shallow projections, less pronounced on the left than on the right (Figs <xref ref-type="fig" rid="F2">2C</xref>, <xref ref-type="fig" rid="F3">3F</xref>).</p><p><bold><italic>Leg-bearing segments</italic>.</bold> 99 <abbrev xmlns:xlink="http://www.w3.org/1999/xlink" xlink:title="leg-bearing segment(s)" id="ABBRID0E6EAG" xlink:type="simple">LBS</abbrev>. No paratergites. Metatergite 1 wider than the subsequent one, lateral margins converging posteriorly, without pretergite. Metatergites with two paramedian sulci. Metasternites slightly longer than wide (length/width ratio ~ 1.1 at ~ 20% of the <abbrev xmlns:xlink="http://www.w3.org/1999/xlink" xlink:title="leg-bearing segment(s)" id="ABBRID0EDFAG" xlink:type="simple">LBS</abbrev>), uniformly areolate; setae very sparse. Metasternites of <abbrev xmlns:xlink="http://www.w3.org/1999/xlink" xlink:title="leg-bearing segment(s)" id="ABBRID0EHFAG" xlink:type="simple">LBS</abbrev> 10–20 with a carpophagus pit on the anterior margin, fairly deep on <abbrev xmlns:xlink="http://www.w3.org/1999/xlink" xlink:title="leg-bearing segment(s)" id="ABBRID0EUFAG" xlink:type="simple">LBS</abbrev> 14–19, ~ 0.6× as wide as the margin of metasternite (Figs <xref ref-type="fig" rid="F2">2D</xref>, <xref ref-type="fig" rid="F3">3G</xref>). Glandular pores on the metasternites from the 2<sup>nd</sup> to the penultimate, up to 30–35 pores and loosely arranged in a sub-ovoid/sub-triangular pore-field on the posterior half of each metasternite in the anterior part of the trunk (Fig. <xref ref-type="fig" rid="F2">2D</xref>); the pore-fields being much less visible in the posterior half of the trunk, loosely arranged in a transverse band of pores in the ~ 5–10 penultimate <abbrev xmlns:xlink="http://www.w3.org/1999/xlink" xlink:title="leg-bearing segment(s)" id="ABBRID0EGGAG" xlink:type="simple">LBS</abbrev>. Length/width ratio of leg tarsus ~ 2.3 at ~ 20% of the <abbrev xmlns:xlink="http://www.w3.org/1999/xlink" xlink:title="leg-bearing segment(s)" id="ABBRID0EKGAG" xlink:type="simple">LBS</abbrev>. Leg claws simple.</p><p><bold><italic>Ultimate leg-bearing segment</italic>.</bold> Setae uniformly sparse. Pleuropretergite entire, lacking sutures or sulci. Metatergite sub-trapezoid, ~ 1.5× wider than long, lateral margins very slightly convex and distinctly converging posteriorly, posterior margin convex. Presternite not medially constricted. Metasternite trapezoid, ~ 1.3× wider than long, anteriorly 1.4× wider than posteriorly (Fig. <xref ref-type="fig" rid="F2">2E</xref>); lateral margins slightly convex, converging backwards; posterior margin straight. Coxal organs of each coxopleuron opening through five or six independent pores: two dorsal pores, one covered by the pleuropretergite and one exposed on the dorso-lateral side (Fig. <xref ref-type="fig" rid="F2">2F</xref>); three or four ventral pores including two or three more or less aligned under the edge of the corresponding metasternite and a single pore isolated on the postero-central part of the ventral side (Figs <xref ref-type="fig" rid="F2">2E</xref>, <xref ref-type="fig" rid="F3">3H</xref>). Telopodite 0.43 mm long, 7.8× as long as wide, ~ 1.7× as long as the penultimate telopodite; six articles, all covered dorsally with sparse long setae, ventrally with dense shorter setae; a fairly well-developed apical claw (Fig. <xref ref-type="fig" rid="F3">3H</xref>).</p><p><bold><italic>Postpedal segments</italic>.</bold> Gonopods in the shape of a short, slightly bilobate lamina. A pair of anal pores.</p></tp:treatment-sec><tp:treatment-sec sec-type="distribution" id="SECID0EQHAG"><title>Distribution and ecology.</title><p>The new species is only known from the type locality (see above; Fig. <xref ref-type="fig" rid="F1">1</xref>). The single specimen was collected in a shaded maquis of old <italic><tp:taxon-name><tp:taxon-name-part taxon-name-part-type="genus" reg="Arbutus">Arbutus</tp:taxon-name-part><tp:taxon-name-part taxon-name-part-type="species" reg="unedo">unedo</tp:taxon-name-part></tp:taxon-name></italic> L., 1753 with also some large <italic><tp:taxon-name><tp:taxon-name-part taxon-name-part-type="genus" reg="Quercus">Quercus</tp:taxon-name-part><tp:taxon-name-part taxon-name-part-type="species" reg="suber">suber</tp:taxon-name-part></tp:taxon-name></italic> L., 1753 (Fig. <xref ref-type="fig" rid="F5">5</xref>). It was found after sieving with a Winkler apparatus, at a depth of 10–20 cm in the soil.</p><fig id="F5" position="float" orientation="portrait"><object-id xmlns:xlink="http://www.w3.org/1999/xlink" content-type="doi" xlink:type="simple">10.3897/zookeys.1213.133171.figure5</object-id><object-id xmlns:xlink="http://www.w3.org/1999/xlink" content-type="arpha" xlink:type="simple">4F206106-0370-5E28-B022-F1A56F60289A</object-id><label>Figure 5.</label><caption><p>Habitat of <italic><tp:taxon-name><tp:taxon-name-part taxon-name-part-type="genus" reg="Endogeophilus">Endogeophilus</tp:taxon-name-part><tp:taxon-name-part taxon-name-part-type="species" reg="alberti">alberti</tp:taxon-name-part></tp:taxon-name></italic> sp. nov., near Malatra, Cavalaire-sur-Mer, France (Fig. <xref ref-type="fig" rid="F1">1</xref>).</p></caption><graphic xmlns:xlink="http://www.w3.org/1999/xlink" xlink:href="zookeys-1213-199_article-133171__-g005.jpg" position="float" orientation="portrait" xlink:type="simple" id="oo_1142656.jpg"><uri content-type="original_file" xlink:type="simple">https://binary.pensoft.net/fig/1142656</uri></graphic></fig></tp:treatment-sec><tp:treatment-sec sec-type="etymology" id="SECID0EQJAG"><title>Etymology.</title><p>This species is dedicated to Prince Albert II de Monaco, because the Foundation Prince Albert II de Monaco has supported the field work of this study. The epithet <italic><tp:taxon-name><tp:taxon-name-part taxon-name-part-type="genus" reg="Endogeophilus"/><tp:taxon-name-part taxon-name-part-type="species" reg="alberti">alberti</tp:taxon-name-part></tp:taxon-name></italic> is intended as a noun in the genitive case.</p><sec sec-type="﻿Identification key to the European genera of Geophilidae s." id="SECID0EAKAG"><title>﻿Identification key to the European genera of <tp:taxon-name><tp:taxon-name-part taxon-name-part-type="family">Geophilidae</tp:taxon-name-part></tp:taxon-name> s.l.</title><p>Within Europe, the <tp:taxon-name><tp:taxon-name-part taxon-name-part-type="family">Geophilidae</tp:taxon-name-part></tp:taxon-name> s.l. can be distinguished from all other <tp:taxon-name><tp:taxon-name-part taxon-name-part-type="class">Chilopoda</tp:taxon-name-part></tp:taxon-name> by means of the combination of the following two characters: &gt; 25 pairs of legs and second maxillary pretarsi in shape of either subconical, non-spatulate, pointed claw or a tubercle with only one or two tiny spines. A total of 20 genera of <tp:taxon-name><tp:taxon-name-part taxon-name-part-type="family">Geophilidae</tp:taxon-name-part></tp:taxon-name> s.l. are recorded in Europe (Table <xref ref-type="table" rid="T2">2</xref>).</p><table-wrap id="T2" position="float" orientation="portrait"><label>Table 2.</label><caption><p>Genera of <tp:taxon-name><tp:taxon-name-part taxon-name-part-type="family">Geophilidae</tp:taxon-name-part></tp:taxon-name> s.l. and approximate number of species recognised in Europe. Only genera recorded within the geographic boundaries adopted by Fauna Europaea are considered (see Materials and methods). Occurrences are also indicated for the biogeographical subregions of SW Europe and the two countries where <italic><tp:taxon-name><tp:taxon-name-part taxon-name-part-type="genus" reg="Endogeophilus">Endogeophilus</tp:taxon-name-part></tp:taxon-name></italic> occurs.</p></caption><table id="TID0EWDBI" rules="all"><tbody><tr><th rowspan="2" colspan="1">Genus</th><th rowspan="2" colspan="1">Approximate number of species in Europe</th><th rowspan="1" colspan="3">Occurrence</th></tr><tr><th rowspan="1" colspan="1">South-western Europe</th><th rowspan="1" colspan="1">France</th><th rowspan="1" colspan="1">Italy</th></tr><tr><td rowspan="1" colspan="1"><italic><tp:taxon-name><tp:taxon-name-part taxon-name-part-type="genus" reg="Acanthogeophilus">Acanthogeophilus</tp:taxon-name-part></tp:taxon-name></italic> Minelli, 1982</td><td rowspan="1" colspan="1">1</td><td rowspan="1" colspan="1">x</td><td rowspan="1" colspan="1">–</td><td rowspan="1" colspan="1">x</td></tr><tr><td rowspan="1" colspan="1"><italic><tp:taxon-name><tp:taxon-name-part taxon-name-part-type="genus" reg="Algerophilus">Algerophilus</tp:taxon-name-part></tp:taxon-name></italic> Brolemann, 1925</td><td rowspan="1" colspan="1">1</td><td rowspan="1" colspan="1">x</td><td rowspan="1" colspan="1">–</td><td rowspan="1" colspan="1">–</td></tr><tr><td rowspan="1" colspan="1"><italic><tp:taxon-name><tp:taxon-name-part taxon-name-part-type="genus" reg="Arctogeophilus">Arctogeophilus</tp:taxon-name-part></tp:taxon-name></italic> Attems, 1909</td><td rowspan="1" colspan="1">3</td><td rowspan="1" colspan="1">–</td><td rowspan="1" colspan="1">x</td><td rowspan="1" colspan="1">–</td></tr><tr><td rowspan="1" colspan="1"><italic><tp:taxon-name><tp:taxon-name-part taxon-name-part-type="genus" reg="Arenophilus">Arenophilus</tp:taxon-name-part></tp:taxon-name></italic> Chamberlin, 1912</td><td rowspan="1" colspan="1">1</td><td rowspan="1" colspan="1">x</td><td rowspan="1" colspan="1">x</td><td rowspan="1" colspan="1">–</td></tr><tr><td rowspan="1" colspan="1"><italic><tp:taxon-name><tp:taxon-name-part taxon-name-part-type="genus" reg="Bebekium">Bebekium</tp:taxon-name-part></tp:taxon-name></italic> Verhoeff, 1941</td><td rowspan="1" colspan="1">1</td><td rowspan="1" colspan="1">–</td><td rowspan="1" colspan="1">–</td><td rowspan="1" colspan="1">–</td></tr><tr><td rowspan="1" colspan="1"><italic><tp:taxon-name><tp:taxon-name-part taxon-name-part-type="genus" reg="Clinopodes">Clinopodes</tp:taxon-name-part></tp:taxon-name></italic> C.L. Koch, 1847</td><td rowspan="1" colspan="1">9</td><td rowspan="1" colspan="1">x</td><td rowspan="1" colspan="1">x</td><td rowspan="1" colspan="1">x</td></tr><tr><td rowspan="1" colspan="1"><italic><tp:taxon-name><tp:taxon-name-part taxon-name-part-type="genus" reg="Dignathodon">Dignathodon</tp:taxon-name-part></tp:taxon-name></italic> Meinert, 1870</td><td rowspan="1" colspan="1">2</td><td rowspan="1" colspan="1">x</td><td rowspan="1" colspan="1">x</td><td rowspan="1" colspan="1">x</td></tr><tr><td rowspan="1" colspan="1"><italic><tp:taxon-name><tp:taxon-name-part taxon-name-part-type="genus" reg="Diphyonyx">Diphyonyx</tp:taxon-name-part></tp:taxon-name></italic> Bonato, Zapparoli &amp; Minelli, 2008</td><td rowspan="1" colspan="1">2</td><td rowspan="1" colspan="1">–</td><td rowspan="1" colspan="1">–</td><td rowspan="1" colspan="1">–</td></tr><tr><td rowspan="1" colspan="1"><italic><tp:taxon-name><tp:taxon-name-part taxon-name-part-type="genus" reg="Endogeophilus">Endogeophilus</tp:taxon-name-part></tp:taxon-name></italic> Bonato, Zapparoli, Drago &amp; Minelli, 2016</td><td rowspan="1" colspan="1">2</td><td rowspan="1" colspan="1">x</td><td rowspan="1" colspan="1">x</td><td rowspan="1" colspan="1">x</td></tr><tr><td rowspan="1" colspan="1"><italic><tp:taxon-name><tp:taxon-name-part taxon-name-part-type="genus" reg="Eurygeophilus">Eurygeophilus</tp:taxon-name-part></tp:taxon-name></italic> Verhoeff, 1899</td><td rowspan="1" colspan="1">2</td><td rowspan="1" colspan="1">x</td><td rowspan="1" colspan="1">x</td><td rowspan="1" colspan="1">x</td></tr><tr><td rowspan="1" colspan="1"><italic><tp:taxon-name><tp:taxon-name-part taxon-name-part-type="genus" reg="Galliophilus">Galliophilus</tp:taxon-name-part></tp:taxon-name></italic> Ribaut &amp; Brolemann, 1927</td><td rowspan="1" colspan="1">1</td><td rowspan="1" colspan="1">x</td><td rowspan="1" colspan="1">x</td><td rowspan="1" colspan="1">–</td></tr><tr><td rowspan="1" colspan="1"><italic><tp:taxon-name><tp:taxon-name-part taxon-name-part-type="genus" reg="Geophilus">Geophilus</tp:taxon-name-part></tp:taxon-name></italic> Leach, 1814</td><td rowspan="1" colspan="1">49</td><td rowspan="1" colspan="1">x</td><td rowspan="1" colspan="1">x</td><td rowspan="1" colspan="1">x</td></tr><tr><td rowspan="1" colspan="1"><italic><tp:taxon-name><tp:taxon-name-part taxon-name-part-type="genus" reg="Gnathoribautia">Gnathoribautia</tp:taxon-name-part></tp:taxon-name></italic> Brolemann, 1909</td><td rowspan="1" colspan="1">2</td><td rowspan="1" colspan="1">x</td><td rowspan="1" colspan="1">–</td><td rowspan="1" colspan="1">x</td></tr><tr><td rowspan="1" colspan="1"><italic><tp:taxon-name><tp:taxon-name-part taxon-name-part-type="genus" reg="Henia">Henia</tp:taxon-name-part></tp:taxon-name></italic> C.L. Koch, 1847</td><td rowspan="1" colspan="1">17</td><td rowspan="1" colspan="1">x</td><td rowspan="1" colspan="1">x</td><td rowspan="1" colspan="1">x</td></tr><tr><td rowspan="1" colspan="1"><italic><tp:taxon-name><tp:taxon-name-part taxon-name-part-type="genus" reg="Nothogeophilus">Nothogeophilus</tp:taxon-name-part></tp:taxon-name></italic> Lewis, Jones &amp; Keay, 1988</td><td rowspan="1" colspan="1">1</td><td rowspan="1" colspan="1">–</td><td rowspan="1" colspan="1">–</td><td rowspan="1" colspan="1">–</td></tr><tr><td rowspan="1" colspan="1"><italic><tp:taxon-name><tp:taxon-name-part taxon-name-part-type="genus" reg="Pachymerium">Pachymerium</tp:taxon-name-part></tp:taxon-name></italic> C.L. Koch, 1847</td><td rowspan="1" colspan="1">6</td><td rowspan="1" colspan="1">x</td><td rowspan="1" colspan="1">x</td><td rowspan="1" colspan="1">x</td></tr><tr><td rowspan="1" colspan="1"><italic><tp:taxon-name><tp:taxon-name-part taxon-name-part-type="genus" reg="Pleurogeophilus">Pleurogeophilus</tp:taxon-name-part></tp:taxon-name></italic> Verhoeff, 1901</td><td rowspan="1" colspan="1">3</td><td rowspan="1" colspan="1">x</td><td rowspan="1" colspan="1">x</td><td rowspan="1" colspan="1">x</td></tr><tr><td rowspan="1" colspan="1"><italic><tp:taxon-name><tp:taxon-name-part taxon-name-part-type="genus" reg="Stenotaenia">Stenotaenia</tp:taxon-name-part></tp:taxon-name></italic> C.L. Koch, 1847</td><td rowspan="1" colspan="1">9</td><td rowspan="1" colspan="1">x</td><td rowspan="1" colspan="1">x</td><td rowspan="1" colspan="1">x</td></tr><tr><td rowspan="1" colspan="1"><italic><tp:taxon-name><tp:taxon-name-part taxon-name-part-type="genus" reg="Strigamia">Strigamia</tp:taxon-name-part></tp:taxon-name></italic> Gray, 1843</td><td rowspan="1" colspan="1">7</td><td rowspan="1" colspan="1">x</td><td rowspan="1" colspan="1">x</td><td rowspan="1" colspan="1">x</td></tr><tr><td rowspan="1" colspan="1"><italic><tp:taxon-name><tp:taxon-name-part taxon-name-part-type="genus" reg="Tuoba">Tuoba</tp:taxon-name-part></tp:taxon-name></italic> Chamberlin, 1920</td><td rowspan="1" colspan="1">2</td><td rowspan="1" colspan="1">x</td><td rowspan="1" colspan="1">x</td><td rowspan="1" colspan="1">x</td></tr><tr><td rowspan="1" colspan="1">Total</td><td rowspan="1" colspan="1">121 species</td><td rowspan="1" colspan="1">16 genera</td><td rowspan="1" colspan="1">14 genera</td><td rowspan="1" colspan="1">13 genera</td></tr></tbody></table></table-wrap><p>The key should be applied by examining any specimen through a microscope. A magnification of 50× is recommended, even 100× for examining labrum and pore-fields. For characters defined on the leg-bearing segments, examination between the 5<sup>th</sup> and the 20<sup>th</sup><abbrev xmlns:xlink="http://www.w3.org/1999/xlink" xlink:title="leg-bearing segment(s)" id="ABBRID0EC3AG" xlink:type="simple">LBS</abbrev> is recommended.</p><p>In addition to the dichotomic characters included in the key, additional information is given for each genus (number of species recorded in Europe, geographical distribution within Europe, and additional morphological characters), between square brackets, to assist in the identification.</p><table-wrap content-type="key" position="anchor" orientation="portrait"><table id="TID0E5MAC" rules="all"><tbody><tr><td rowspan="1" colspan="1">1</td><td rowspan="1" colspan="1">Legs of the ultimate pair with an apical tubercle having minute spines (Fig. <xref ref-type="fig" rid="F10">10B</xref>: t)</td><td rowspan="1" colspan="1">
                      <bold><italic><tp:taxon-name><tp:taxon-name-part taxon-name-part-type="genus" reg="Arenophilus">Arenophilus</tp:taxon-name-part></tp:taxon-name></italic> Chamberlin, 1912</bold>
                    </td></tr><tr><td rowspan="1" colspan="1"/><td rowspan="1" colspan="1">[In Europe: a single species, <italic><tp:taxon-name><tp:taxon-name-part taxon-name-part-type="genus" reg="Arenophilus">A.</tp:taxon-name-part><tp:taxon-name-part taxon-name-part-type="species" reg="peregrinus">peregrinus</tp:taxon-name-part></tp:taxon-name></italic> Jones, 1989; recorded in very few localities on and near the coasts of south-western England, western France, and western Iberian peninsula. Always with 45 <abbrev xmlns:xlink="http://www.w3.org/1999/xlink" xlink:title="leg-bearing segment(s)" id="ABBRID0EZ4AG" xlink:type="simple">LBS</abbrev>.]</td><td rowspan="1" colspan="1"/></tr><tr><td rowspan="1" colspan="1">–</td><td rowspan="1" colspan="1">Legs of the ultimate pair with an apical claw or missing the pretarsus at all (Figs <xref ref-type="fig" rid="F3">3H</xref>, <xref ref-type="fig" rid="F10">10A, C–I</xref>)</td><td rowspan="1" colspan="1">
                      <bold>2</bold>
                    </td></tr><tr><td rowspan="1" colspan="1">2</td><td rowspan="1" colspan="1">Forcipular tergite sub-rectangular, more or less headband-shaped (Fig. <xref ref-type="fig" rid="F6">6D, E</xref>: ft)</td><td rowspan="1" colspan="1">
                      <bold>3</bold>
                    </td></tr><tr><td rowspan="1" colspan="1"/><td rowspan="1" colspan="1">[The genera included here have a large basal denticle on the tarsungulum (Fig. <xref ref-type="fig" rid="F6">6F</xref>) or a deep median diastema on the forcipular coxosternite (Fig. <xref ref-type="fig" rid="F6">6G, H</xref>).]</td><td rowspan="1" colspan="1"/></tr><tr><td rowspan="1" colspan="1">–</td><td rowspan="1" colspan="1">Forcipular tergite trapezoid, posteriorly wider than anteriorly (Fig. <xref ref-type="fig" rid="F6">6A–C</xref>: ft)</td><td rowspan="1" colspan="1">
                      <bold>5</bold>
                    </td></tr><tr><td rowspan="1" colspan="1"/><td rowspan="1" colspan="1">[With the exception of <italic><tp:taxon-name><tp:taxon-name-part taxon-name-part-type="genus" reg="Gnathoribautia">Gnathoribautia</tp:taxon-name-part></tp:taxon-name></italic> (Fig. <xref ref-type="fig" rid="F6">6I</xref>), the basal denticle of the tarsungulum, when existing, is smaller (Fig. <xref ref-type="fig" rid="F7">7C, G</xref>). No deep median diastema on the forcipular coxosternite (Figs <xref ref-type="fig" rid="F6">6I</xref>, <xref ref-type="fig" rid="F7">7C, G</xref>).]</td><td rowspan="1" colspan="1"/></tr><tr><td rowspan="1" colspan="1">3</td><td rowspan="1" colspan="1">A large basal denticle on the tarsungulum (Fig. <xref ref-type="fig" rid="F6">6F</xref>: d). No deep median diastema and no chitin-lines on the forcipular coxosternite (Fig. <xref ref-type="fig" rid="F6">6F</xref>)</td><td rowspan="1" colspan="1">
                      <bold><italic><tp:taxon-name><tp:taxon-name-part taxon-name-part-type="genus" reg="Strigamia">Strigamia</tp:taxon-name-part></tp:taxon-name></italic> Gray, 1843</bold>
                    </td></tr><tr><td rowspan="1" colspan="1"/><td rowspan="1" colspan="1">[In Europe: many species, across most continental lands.]</td><td rowspan="1" colspan="1"/></tr><tr><td rowspan="1" colspan="1">–</td><td rowspan="1" colspan="1">No large basal denticle on the tarsungulum (Fig. <xref ref-type="fig" rid="F6">6G, H</xref>). A deep median diastema and distinct chitin-lines on the forcipular coxosternite (Fig. <xref ref-type="fig" rid="F6">6G, H</xref>: cl)</td><td rowspan="1" colspan="1">
                      <bold>4</bold>
                    </td></tr><tr><td rowspan="1" colspan="1">4</td><td rowspan="1" colspan="1">2 denticles on the mesial side of the tarsungulum (Fig. <xref ref-type="fig" rid="F6">6G</xref>: dc). Pore-fields absent</td><td rowspan="1" colspan="1">
                      <bold><italic><tp:taxon-name><tp:taxon-name-part taxon-name-part-type="genus" reg="Dignathodon">Dignathodon</tp:taxon-name-part></tp:taxon-name></italic> Meinert, 1870</bold>
                    </td></tr><tr><td rowspan="1" colspan="1"/><td rowspan="1" colspan="1">[In Europe: only two species, <italic><tp:taxon-name><tp:taxon-name-part taxon-name-part-type="genus" reg="Dignathodon">D.</tp:taxon-name-part><tp:taxon-name-part taxon-name-part-type="species" reg="microcephalus">microcephalus</tp:taxon-name-part></tp:taxon-name></italic> (Lucas, 1846) (southern Europe; 65–89 <abbrev xmlns:xlink="http://www.w3.org/1999/xlink" xlink:title="leg-bearing segment(s)" id="ABBRID0ECEBG" xlink:type="simple">LBS</abbrev>) and <italic><tp:taxon-name><tp:taxon-name-part taxon-name-part-type="genus" reg="Dignathodon">D.</tp:taxon-name-part><tp:taxon-name-part taxon-name-part-type="species" reg="gracilis">gracilis</tp:taxon-name-part></tp:taxon-name></italic> (Attems, 1952) (only recorded in Andalusia; 59–71 <abbrev xmlns:xlink="http://www.w3.org/1999/xlink" xlink:title="leg-bearing segment(s)" id="ABBRID0EREBG" xlink:type="simple">LBS</abbrev>.]</td><td rowspan="1" colspan="1"/></tr><tr><td rowspan="1" colspan="1">–</td><td rowspan="1" colspan="1">No denticles on the mesial side of the tarsungulum (Fig. <xref ref-type="fig" rid="F6">6H</xref>). Pore-fields present, sub-circular to longitudinally much elongate</td><td rowspan="1" colspan="1">
                      <bold><italic><tp:taxon-name><tp:taxon-name-part taxon-name-part-type="genus" reg="Henia">Henia</tp:taxon-name-part></tp:taxon-name></italic> C.L. Koch, 1847</bold>
                    </td></tr><tr><td rowspan="1" colspan="1"/><td rowspan="1" colspan="1">[In Europe: many species, across most continental lands and major islands.]</td><td rowspan="1" colspan="1"/></tr><tr><td rowspan="1" colspan="1">5</td><td rowspan="1" colspan="1">Coxal pores grouped in 1, 2, 3, or 4 ventral pits, fossae, or distinct clusters on each coxopleuron, all close to the metasternite or covered by it (Fig. <xref ref-type="fig" rid="F9">9G–I</xref>), but sometimes accompanied by 1 or 2 lateral or posterior separate pores</td><td rowspan="1" colspan="1">
                      <bold>6</bold>
                    </td></tr><tr><td rowspan="1" colspan="1"/><td rowspan="1" colspan="1">[In France and in north-western Europe, with the exception of <italic><tp:taxon-name><tp:taxon-name-part taxon-name-part-type="genus" reg="Nothogeophilus">Nothogeophilus</tp:taxon-name-part></tp:taxon-name></italic> only recorded in England, the labrum of the species of the two other genera present in this area (<italic><tp:taxon-name><tp:taxon-name-part taxon-name-part-type="genus" reg="Clinopodes">Clinopodes</tp:taxon-name-part></tp:taxon-name></italic> and <italic><tp:taxon-name><tp:taxon-name-part taxon-name-part-type="genus" reg="Stenotaenia">Stenotaenia</tp:taxon-name-part></tp:taxon-name></italic>) generally has numerous bristles and no tubercles (Fig. <xref ref-type="fig" rid="F7">7A</xref>).]</td><td rowspan="1" colspan="1"/></tr><tr><td rowspan="1" colspan="1">–</td><td rowspan="1" colspan="1">All coxal pores separate, not in pits, fossae, or distinct clusters (Figs <xref ref-type="fig" rid="F2">2E, F</xref>, <xref ref-type="fig" rid="F3">3H</xref>, <xref ref-type="fig" rid="F9">9A–F</xref>, <xref ref-type="fig" rid="F10">10E</xref>)</td><td rowspan="1" colspan="1">
                      <bold>12</bold>
                    </td></tr><tr><td rowspan="1" colspan="1"/><td rowspan="1" colspan="1">[In France and in north-western Europe, the genera included here have one to several tubercles on the intermediate part and bristles on the side pieces of the labrum (Figs <xref ref-type="fig" rid="F2">2A</xref>, <xref ref-type="fig" rid="F7">7B</xref>).]</td><td rowspan="1" colspan="1"/></tr><tr><td rowspan="1" colspan="1">6</td><td rowspan="1" colspan="1">Forcipular coxosternite with a pair of distinctly sclerotised denticles (Fig. <xref ref-type="fig" rid="F7">7E</xref>)</td><td rowspan="1" colspan="1">
                      <bold>7</bold>
                    </td></tr><tr><td rowspan="1" colspan="1">–</td><td rowspan="1" colspan="1">Forcipular coxosternite without distinctly sclerotised denticles (e.g., Fig. <xref ref-type="fig" rid="F7">7G</xref>)</td><td rowspan="1" colspan="1">
                      <bold>8</bold>
                    </td></tr><tr><td rowspan="1" colspan="1">7</td><td rowspan="1" colspan="1">Carpophagus structures absent (e.g., Fig. <xref ref-type="fig" rid="F8">8G, H</xref>). Coxal pores mostly or entirely in 1 ventral pit on each coxopleuron (Fig. <xref ref-type="fig" rid="F9">9I</xref>)</td><td rowspan="1" colspan="1">
                      <bold><italic><tp:taxon-name><tp:taxon-name-part taxon-name-part-type="genus" reg="Diphyonyx">Diphyonyx</tp:taxon-name-part></tp:taxon-name></italic> Bonato, Zapparoli &amp; Minelli, 2008</bold>
                    </td></tr><tr><td rowspan="1" colspan="1"/><td rowspan="1" colspan="1">[In Europe: a few species, from the Balkan peninsula to Caucasus. Claws of many anterior legs bearing an enlarged accessory spine.]</td><td rowspan="1" colspan="1"/></tr><tr><td rowspan="1" colspan="1">–</td><td rowspan="1" colspan="1">Carpophagus structures present (Fig. <xref ref-type="fig" rid="F8">8A, B</xref>: cs). Coxal pores mostly or entirely in 2–4 ventral pits or clusters (e.g., Fig. <xref ref-type="fig" rid="F9">9G</xref>)</td><td rowspan="1" colspan="1">
                      <bold><italic><tp:taxon-name><tp:taxon-name-part taxon-name-part-type="genus" reg="Clinopodes">Clinopodes</tp:taxon-name-part></tp:taxon-name></italic> C.L. Koch, 1847</bold>
                    </td></tr><tr><td rowspan="1" colspan="1"/><td rowspan="1" colspan="1">[In Europe: many species, across most of central and eastern Europe.]</td><td rowspan="1" colspan="1"/></tr><tr><td rowspan="1" colspan="1">8</td><td rowspan="1" colspan="1">No pore-fields. Labrum without bristles and without tubercles</td><td rowspan="1" colspan="1">
                      <bold><italic><tp:taxon-name><tp:taxon-name-part taxon-name-part-type="genus" reg="Bebekium">Bebekium</tp:taxon-name-part></tp:taxon-name></italic> Verhoeff, 1941</bold>
                    </td></tr><tr><td rowspan="1" colspan="1"/><td rowspan="1" colspan="1">[In Europe: a single species, <italic><tp:taxon-name><tp:taxon-name-part taxon-name-part-type="genus" reg="Bebekium">B.</tp:taxon-name-part><tp:taxon-name-part taxon-name-part-type="species" reg="mirabile">mirabile</tp:taxon-name-part></tp:taxon-name></italic> Verhoeff, 1941; recorded only in the eastern part of the Balkan peninsula; 39–41 <abbrev xmlns:xlink="http://www.w3.org/1999/xlink" xlink:title="leg-bearing segment(s)" id="ABBRID0E2MBG" xlink:type="simple">LBS</abbrev>.]</td><td rowspan="1" colspan="1"/></tr><tr><td rowspan="1" colspan="1">–</td><td rowspan="1" colspan="1">Pore-fields present (Fig. <xref ref-type="fig" rid="F8">8D, E, G, H</xref>: pf). Labrum with bristles, sometimes also with tubercles</td><td rowspan="1" colspan="1">
                      <bold>9</bold>
                    </td></tr><tr><td rowspan="1" colspan="1">9</td><td rowspan="1" colspan="1">All coxal pores in 2 or 3 ventral pits on each coxopleuron (Fig. <xref ref-type="fig" rid="F9">9G, H</xref>). Pore-fields oval or sub-trapezoid (Fig. <xref ref-type="fig" rid="F8">8G</xref>: pf)</td><td rowspan="1" colspan="1">
                      <bold><italic><tp:taxon-name><tp:taxon-name-part taxon-name-part-type="genus" reg="Stenotaenia">Stenotaenia</tp:taxon-name-part></tp:taxon-name></italic> C.L. Koch, 1847</bold>
                    </td></tr><tr><td rowspan="1" colspan="1"/><td rowspan="1" colspan="1">[In Europe: many species, across most of central and eastern Europe.]</td><td rowspan="1" colspan="1"/></tr><tr><td rowspan="1" colspan="1">–</td><td rowspan="1" colspan="1">All coxal pores in 1 ventral pit on each coxopleuron (Fig. <xref ref-type="fig" rid="F9">9I</xref>). Pore-fields sub-triangular (e.g., Fig. <xref ref-type="fig" rid="F8">8D, E</xref>: pf) or reniform or in a transverse band (Fig. <xref ref-type="fig" rid="F8">8H</xref>: pf)</td><td rowspan="1" colspan="1">
                      <bold>10</bold>
                    </td></tr><tr><td rowspan="1" colspan="1">10</td><td rowspan="1" colspan="1">Carpophagus structures present (Fig. <xref ref-type="fig" rid="F8">8E</xref>: cs). Pore-fields sub-triangular (e.g., Fig. <xref ref-type="fig" rid="F8">8D, E</xref>: pf). 57–71 <abbrev xmlns:xlink="http://www.w3.org/1999/xlink" xlink:title="leg-bearing segment(s)" id="ABBRID0E4PBG" xlink:type="simple">LBS</abbrev></td><td rowspan="1" colspan="1">
                      <bold><italic><tp:taxon-name><tp:taxon-name-part taxon-name-part-type="genus" reg="Algerophilus">Algerophilus</tp:taxon-name-part></tp:taxon-name></italic> Brolemann, 1925</bold>
                    </td></tr><tr><td rowspan="1" colspan="1"/><td rowspan="1" colspan="1">[In Europe: a single species, <italic><tp:taxon-name><tp:taxon-name-part taxon-name-part-type="genus" reg="Algerophilus">Algerophilus</tp:taxon-name-part><tp:taxon-name-part taxon-name-part-type="species" reg="hispanicus">hispanicus</tp:taxon-name-part></tp:taxon-name></italic> (Meinert, 1870); only from southern Iberian peninsula.]</td><td rowspan="1" colspan="1"/></tr><tr><td rowspan="1" colspan="1">–</td><td rowspan="1" colspan="1">Carpophagus structures absent (Fig. <xref ref-type="fig" rid="F8">8H</xref>). Pore-fields reniform or in a transverse band (Fig. <xref ref-type="fig" rid="F8">8H</xref>: pf); 37–55 <abbrev xmlns:xlink="http://www.w3.org/1999/xlink" xlink:title="leg-bearing segment(s)" id="ABBRID0EORBG" xlink:type="simple">LBS</abbrev></td><td rowspan="1" colspan="1">
                      <bold>11</bold>
                    </td></tr><tr><td rowspan="1" colspan="1">11</td><td rowspan="1" colspan="1">Pore-fields more or less reniform, ≤ 1/2 of the width of the metasternite; 37–39 <abbrev xmlns:xlink="http://www.w3.org/1999/xlink" xlink:title="leg-bearing segment(s)" id="ABBRID0E6RBG" xlink:type="simple">LBS</abbrev></td><td rowspan="1" colspan="1">
                      <bold><italic><tp:taxon-name><tp:taxon-name-part taxon-name-part-type="genus" reg="Nothogeophilus">Nothogeophilus</tp:taxon-name-part></tp:taxon-name></italic> Lewis, Jones &amp; Keay, 1988</bold>
                    </td></tr><tr><td rowspan="1" colspan="1"/><td rowspan="1" colspan="1">[In Europe: a single species, <italic><tp:taxon-name><tp:taxon-name-part taxon-name-part-type="genus" reg="Nothogeophilus">N.</tp:taxon-name-part><tp:taxon-name-part taxon-name-part-type="species" reg="turki">turki</tp:taxon-name-part></tp:taxon-name></italic> Lewis, Jones &amp; Keay, 1988; only recorded from the isles of Scilly and Wight (southern England). Body length &lt; 15 mm.]</td><td rowspan="1" colspan="1"/></tr><tr><td rowspan="1" colspan="1">–</td><td rowspan="1" colspan="1">Pore-fields not reniform, &gt; 1/2 of the width of the metasternite (Fig. <xref ref-type="fig" rid="F8">8H</xref>); 47–55 <abbrev xmlns:xlink="http://www.w3.org/1999/xlink" xlink:title="leg-bearing segment(s)" id="ABBRID0EMTBG" xlink:type="simple">LBS</abbrev></td><td rowspan="1" colspan="1">
                      <bold><italic><tp:taxon-name><tp:taxon-name-part taxon-name-part-type="genus" reg="Tuoba">Tuoba</tp:taxon-name-part></tp:taxon-name></italic> Chamberlin, 1920</bold>
                    </td></tr><tr><td rowspan="1" colspan="1"/><td rowspan="1" colspan="1">[In Europe: only two species, <italic><tp:taxon-name><tp:taxon-name-part taxon-name-part-type="genus" reg="Tuoba">T.</tp:taxon-name-part><tp:taxon-name-part taxon-name-part-type="species" reg="poseidonis">poseidonis</tp:taxon-name-part></tp:taxon-name></italic> (Verhoeff, 1901) (with 49–55 <abbrev xmlns:xlink="http://www.w3.org/1999/xlink" xlink:title="leg-bearing segment(s)" id="ABBRID0ENUBG" xlink:type="simple">LBS</abbrev>; strictly halophilic, only present on the Mediterranean seashores) and <italic><tp:taxon-name><tp:taxon-name-part taxon-name-part-type="genus" reg="Tuoba">T.</tp:taxon-name-part><tp:taxon-name-part taxon-name-part-type="species" reg="zograffi">zograffi</tp:taxon-name-part></tp:taxon-name></italic> (Brolemann, 1900) (47 <abbrev xmlns:xlink="http://www.w3.org/1999/xlink" xlink:title="leg-bearing segment(s)" id="ABBRID0E3UBG" xlink:type="simple">LBS</abbrev>; not halophilic; only recorded in the Canary islands).]</td><td rowspan="1" colspan="1"/></tr><tr><td rowspan="1" colspan="1">12</td><td rowspan="1" colspan="1">More than 90 <abbrev xmlns:xlink="http://www.w3.org/1999/xlink" xlink:title="leg-bearing segment(s)" id="ABBRID0EIVBG" xlink:type="simple">LBS</abbrev>. Pore-fields sub-ovoid/sub-triangular, approx. as long as wide or slightly longer than wide (Fig. <xref ref-type="fig" rid="F2">2D</xref>)</td><td rowspan="1" colspan="1">
                      <bold><italic><tp:taxon-name><tp:taxon-name-part taxon-name-part-type="genus" reg="Endogeophilus">Endogeophilus</tp:taxon-name-part></tp:taxon-name></italic> Bonato, Zapparoli, Drago &amp; Minelli, 2016</bold>
                    </td></tr><tr><td rowspan="1" colspan="1"/><td rowspan="1" colspan="1">[In Europe: only 2 species, <italic><tp:taxon-name><tp:taxon-name-part taxon-name-part-type="genus" reg="Endogeophilus">E.</tp:taxon-name-part><tp:taxon-name-part taxon-name-part-type="species" reg="ichnusae">ichnusae</tp:taxon-name-part></tp:taxon-name></italic> from Sardinia and <italic><tp:taxon-name><tp:taxon-name-part taxon-name-part-type="genus" reg="Endogeophilus">E.</tp:taxon-name-part><tp:taxon-name-part taxon-name-part-type="species" reg="alberti">alberti</tp:taxon-name-part></tp:taxon-name></italic> sp. nov. from southern Provence.]</td><td rowspan="1" colspan="1"/></tr><tr><td rowspan="1" colspan="1">–</td><td rowspan="1" colspan="1">Usually &lt; 90 <abbrev xmlns:xlink="http://www.w3.org/1999/xlink" xlink:title="leg-bearing segment(s)" id="ABBRID0EBXBG" xlink:type="simple">LBS</abbrev><sup><xref ref-type="fn" rid="en1">1</xref></sup>. Pore-fields not sub-ovoid/sub-triangular (Fig. <xref ref-type="fig" rid="F8">8C–F</xref>: pf) or absent (Fig. <xref ref-type="fig" rid="F8">8B</xref>)</td><td rowspan="1" colspan="1">
                      <bold>13</bold>
                    </td></tr><tr><td rowspan="1" colspan="1">13</td><td rowspan="1" colspan="1">Legs of the ultimate pair without an apical claw (Fig. <xref ref-type="fig" rid="F10">10A, G, H</xref>). Pore-fields either absent (Fig. <xref ref-type="fig" rid="F8">8B</xref>) or small, sub-circular to slightly elliptical (Fig. <xref ref-type="fig" rid="F8">8F</xref>: pf)</td><td rowspan="1" colspan="1">
                      <bold>14</bold>
                    </td></tr><tr><td rowspan="1" colspan="1">–</td><td rowspan="1" colspan="1">Legs of the ultimate pair with an apical claw, usually well-developed<sup><xref ref-type="fn" rid="en2">2</xref></sup> (Fig. <xref ref-type="fig" rid="F10">10C, D</xref>: c, E, F: c, I). Pore-fields usually present<sup><xref ref-type="fn" rid="en3">3</xref></sup>, sub-diamond or in a tranverse band (Fig. <xref ref-type="fig" rid="F8">8D, E</xref>: pf)</td><td rowspan="1" colspan="1">
                      <bold>17</bold>
                    </td></tr><tr><td rowspan="1" colspan="1">14</td><td rowspan="1" colspan="1">Pore-fields present, sub-circular to slightly elliptical (Fig. <xref ref-type="fig" rid="F8">8F</xref>: pf). Legs of the ultimate pair very elongated, &gt; 2× as long as the penultimate legs (Fig. <xref ref-type="fig" rid="F10">10G, H</xref>)</td><td rowspan="1" colspan="1">
                      <bold><italic><tp:taxon-name><tp:taxon-name-part taxon-name-part-type="genus" reg="Pleurogeophilus">Pleurogeophilus</tp:taxon-name-part></tp:taxon-name></italic> Verhoeff, 1901</bold>
                    </td></tr><tr><td rowspan="1" colspan="1"/><td rowspan="1" colspan="1">[In Europe: at least one species, <italic><tp:taxon-name><tp:taxon-name-part taxon-name-part-type="genus" reg="Pleurogeophilus">P.</tp:taxon-name-part><tp:taxon-name-part taxon-name-part-type="species" reg="mediterraneus">mediterraneus</tp:taxon-name-part></tp:taxon-name></italic> (Meinert, 1870); in south-eastern Europe; 61–85 <abbrev xmlns:xlink="http://www.w3.org/1999/xlink" xlink:title="leg-bearing segment(s)" id="ABBRID0E61BG" xlink:type="simple">LBS</abbrev>; numerous coxal pores (frequently &gt; 25 on each coxopleuron in adults) and the ultimate metasternite longer than wide (Fig. <xref ref-type="fig" rid="F9">9E, F</xref>).]</td><td rowspan="1" colspan="1"/></tr><tr><td rowspan="1" colspan="1">–</td><td rowspan="1" colspan="1">No pore-fields (Fig. <xref ref-type="fig" rid="F8">8B</xref>). Legs of the ultimate pair usually &lt; 2× as long as the penultimate legs<sup><xref ref-type="fn" rid="en4">4</xref></sup></td><td rowspan="1" colspan="1">
                      <bold>15</bold>
                    </td></tr><tr><td rowspan="1" colspan="1">15</td><td rowspan="1" colspan="1">Forcipular trochanteroprefemur ~ as long as wide and without denticle (Fig. <xref ref-type="fig" rid="F7">7F</xref>: tp). Metasternite of the ultimate leg-bearing segment wider than long (Fig. <xref ref-type="fig" rid="F9">9B</xref>)</td><td rowspan="1" colspan="1">
                      <bold><italic><tp:taxon-name><tp:taxon-name-part taxon-name-part-type="genus" reg="Galliophilus">Galliophilus</tp:taxon-name-part></tp:taxon-name></italic> Ribaut &amp; Brolemann, 1927</bold>
                    </td></tr><tr><td rowspan="1" colspan="1"/><td rowspan="1" colspan="1">[In Europe: only one species, <italic><tp:taxon-name><tp:taxon-name-part taxon-name-part-type="genus" reg="Galliophilus">G.</tp:taxon-name-part><tp:taxon-name-part taxon-name-part-type="species" reg="beatensis">beatensis</tp:taxon-name-part></tp:taxon-name></italic>, recorded confidently only in the eastern Pyrenees; ~ 81–85 <abbrev xmlns:xlink="http://www.w3.org/1999/xlink" xlink:title="leg-bearing segment(s)" id="ABBRID0EL4BG" xlink:type="simple">LBS</abbrev>; tarsungulum sharply compressed in the internal side, making almost a right angle in horizontal view (Fig. <xref ref-type="fig" rid="F7">7F</xref>).]</td><td rowspan="1" colspan="1"/></tr><tr><td rowspan="1" colspan="1">–</td><td rowspan="1" colspan="1">Forcipular trochanteroprefemur much longer than wide and with a denticle (Figs <xref ref-type="fig" rid="F6">6I</xref>, <xref ref-type="fig" rid="F7">7C</xref>: tp). Metasternite of the ultimate leg-bearing segment longer than wide (Fig. <xref ref-type="fig" rid="F9">9A</xref>)</td><td rowspan="1" colspan="1">
                      <bold>16</bold>
                    </td></tr><tr><td rowspan="1" colspan="1">16</td><td rowspan="1" colspan="1">39–41 <abbrev xmlns:xlink="http://www.w3.org/1999/xlink" xlink:title="leg-bearing segment(s)" id="ABBRID0EV5BG" xlink:type="simple">LBS</abbrev>. Forcipular coxosternite slightly wider than long. All forcipular articles with a denticle (Fig. <xref ref-type="fig" rid="F7">7C</xref>)</td><td rowspan="1" colspan="1">
                      <bold><italic><tp:taxon-name><tp:taxon-name-part taxon-name-part-type="genus" reg="Arctogeophilus">Arctogeophilus</tp:taxon-name-part></tp:taxon-name></italic> Attems, 1909</bold>
                    </td></tr><tr><td rowspan="1" colspan="1"/><td rowspan="1" colspan="1">[In Europe: three species, <italic><tp:taxon-name><tp:taxon-name-part taxon-name-part-type="genus" reg="Arctogeophilus">A.</tp:taxon-name-part><tp:taxon-name-part taxon-name-part-type="species" reg="inopinatus">inopinatus</tp:taxon-name-part></tp:taxon-name></italic> (Ribaut, 1911) (western and central France), <italic><tp:taxon-name><tp:taxon-name-part taxon-name-part-type="genus" reg="Arctogeophilus">A.</tp:taxon-name-part><tp:taxon-name-part taxon-name-part-type="species" reg="attemsi">attemsi</tp:taxon-name-part></tp:taxon-name></italic> Folkmanová, 1956, and <italic><tp:taxon-name><tp:taxon-name-part taxon-name-part-type="genus" reg="Arctogeophilus">A.</tp:taxon-name-part><tp:taxon-name-part taxon-name-part-type="species" reg="macrocephalus">macrocephalus</tp:taxon-name-part></tp:taxon-name></italic> Folkmanova &amp; Dobroruka, 1960 (both only recorded in Ukraine).]</td><td rowspan="1" colspan="1"/></tr><tr><td rowspan="1" colspan="1">–</td><td rowspan="1" colspan="1">67–87 <abbrev xmlns:xlink="http://www.w3.org/1999/xlink" xlink:title="leg-bearing segment(s)" id="ABBRID0E1AAI" xlink:type="simple">LBS</abbrev>. Forcipular coxosternite slightly longer than wide. Forcipular trochanteroprefemur and tarsungulum with a denticle, intermediate forcipular articles without denticle (Fig. <xref ref-type="fig" rid="F6">6I</xref>)</td><td rowspan="1" colspan="1">
                      <bold><italic><tp:taxon-name><tp:taxon-name-part taxon-name-part-type="genus" reg="Gnathoribautia">Gnathoribautia</tp:taxon-name-part></tp:taxon-name></italic> Brolemann, 1909</bold>
                    </td></tr><tr><td rowspan="1" colspan="1"/><td rowspan="1" colspan="1">[In Europe: only 2 species, <italic><tp:taxon-name><tp:taxon-name-part taxon-name-part-type="genus" reg="Gnathoribautia">G.</tp:taxon-name-part><tp:taxon-name-part taxon-name-part-type="species" reg="bonensis">bonensis</tp:taxon-name-part></tp:taxon-name></italic> (67–83 <abbrev xmlns:xlink="http://www.w3.org/1999/xlink" xlink:title="leg-bearing segment(s)" id="ABBRID0EACAI" xlink:type="simple">LBS</abbrev>; body length ≤ 7 cm; Macaronesia, Iberian peninsula, and Sicily) and <italic><tp:taxon-name><tp:taxon-name-part taxon-name-part-type="genus" reg="Gnathoribautia">G.</tp:taxon-name-part><tp:taxon-name-part taxon-name-part-type="species" reg="syriaca">syriaca</tp:taxon-name-part></tp:taxon-name></italic> (Attems, 1903) (~ 87 <abbrev xmlns:xlink="http://www.w3.org/1999/xlink" xlink:title="leg-bearing segment(s)" id="ABBRID0EPCAI" xlink:type="simple">LBS</abbrev>; body length ≤ 11 cm; Aegean islands]</td><td rowspan="1" colspan="1"/></tr><tr><td rowspan="1" colspan="1">17</td><td rowspan="1" colspan="1">Metasternite of the ultimate leg-bearing segment longer than wide (Figs <xref ref-type="fig" rid="F9">9D</xref>, <xref ref-type="fig" rid="F10">10I</xref>)</td><td rowspan="1" colspan="1">
                      <bold>18</bold>
                    </td></tr><tr><td rowspan="1" colspan="1">–</td><td rowspan="1" colspan="1">Metasternite of the ultimate leg-bearing segment wider than long (Fig. <xref ref-type="fig" rid="F9">9C</xref>)</td><td rowspan="1" colspan="1">
                      <bold>19</bold>
                    </td></tr><tr><td rowspan="1" colspan="1">18</td><td rowspan="1" colspan="1">Forcipular trochanteroprefemur and tarsungulum each with a denticle. Legs of the ultimate leg-bearing segment without elongate projections (Fig. <xref ref-type="fig" rid="F10">10F</xref>)</td><td rowspan="1" colspan="1">
                      <bold><italic><tp:taxon-name><tp:taxon-name-part taxon-name-part-type="genus" reg="Pachymerium">Pachymerium</tp:taxon-name-part></tp:taxon-name></italic> C. L. Koch, 1847</bold>
                    </td></tr><tr><td rowspan="1" colspan="1"/><td rowspan="1" colspan="1">[In Europe: few species, across most of Europe. Numerous coxal pores, &gt; 20 widely distributed on each coxopleuron in adults (Fig. <xref ref-type="fig" rid="F9">9D</xref>).]</td><td rowspan="1" colspan="1"/></tr><tr><td rowspan="1" colspan="1">–</td><td rowspan="1" colspan="1">Forcipules without denticles. Legs of the ultimate leg-bearing segment with elongate projections (Fig. <xref ref-type="fig" rid="F10">10I</xref>)</td><td rowspan="1" colspan="1">
                      <bold><italic><tp:taxon-name><tp:taxon-name-part taxon-name-part-type="genus" reg="Acanthogeophilus">Acanthogeophilus</tp:taxon-name-part></tp:taxon-name></italic> Minelli, 1982</bold>
                    </td></tr><tr><td rowspan="1" colspan="1"/><td rowspan="1" colspan="1">[In Europe: only 1 species, <italic><tp:taxon-name><tp:taxon-name-part taxon-name-part-type="genus" reg="Acanthogeophilus">A.</tp:taxon-name-part><tp:taxon-name-part taxon-name-part-type="species" reg="dentifer">dentifer</tp:taxon-name-part></tp:taxon-name></italic> Minelli, 1982, only recorded in the Italian peninsula; ~ 67 <abbrev xmlns:xlink="http://www.w3.org/1999/xlink" xlink:title="leg-bearing segment(s)" id="ABBRID0EIGAI" xlink:type="simple">LBS</abbrev>.]</td><td rowspan="1" colspan="1"/></tr><tr><td rowspan="1" colspan="1">19</td><td rowspan="1" colspan="1">Forcipular coxosternite &gt; 2× as wide as long (Fig. <xref ref-type="fig" rid="F7">7D</xref>). Tarsungulum strongly narrowing near the base, very narrow for most of its length and distinctly compressed also along the external side (Fig. <xref ref-type="fig" rid="F7">7D</xref>)</td><td rowspan="1" colspan="1">
                      <bold><italic><tp:taxon-name><tp:taxon-name-part taxon-name-part-type="genus" reg="Eurygeophilus">Eurygeophilus</tp:taxon-name-part></tp:taxon-name></italic> Verhoeff, 1899</bold>
                    </td></tr><tr><td rowspan="1" colspan="1"/><td rowspan="1" colspan="1">[In Europe: only 2 species, <italic><tp:taxon-name><tp:taxon-name-part taxon-name-part-type="genus" reg="Eurygeophilus">E.</tp:taxon-name-part><tp:taxon-name-part taxon-name-part-type="species" reg="pinguis">pinguis</tp:taxon-name-part></tp:taxon-name></italic> (Brolemann, 1898) (&lt; 50 <abbrev xmlns:xlink="http://www.w3.org/1999/xlink" xlink:title="leg-bearing segment(s)" id="ABBRID0E1HAI" xlink:type="simple">LBS</abbrev>) and <italic><tp:taxon-name><tp:taxon-name-part taxon-name-part-type="genus" reg="Eurygeophilus">E.</tp:taxon-name-part><tp:taxon-name-part taxon-name-part-type="species" reg="multistiliger">multistiliger</tp:taxon-name-part></tp:taxon-name></italic> (Verhoeff, 1899) (&gt; 50 <abbrev xmlns:xlink="http://www.w3.org/1999/xlink" xlink:title="leg-bearing segment(s)" id="ABBRID0EJIAI" xlink:type="simple">LBS</abbrev>). Pore-fields in a very stretched transverse band in both species (Fig. <xref ref-type="fig" rid="F8">8C</xref>: pf).]</td><td rowspan="1" colspan="1"/></tr><tr><td rowspan="1" colspan="1">–</td><td rowspan="1" colspan="1">Forcipular coxosternite &lt; 2× as wide as long (Fig. <xref ref-type="fig" rid="F7">7G</xref>; also F). Tarsungulum gradually narrowing and compressed only along the internal side (Fig. <xref ref-type="fig" rid="F7">7G</xref>)</td><td rowspan="1" colspan="1">
                      <bold><italic><tp:taxon-name><tp:taxon-name-part taxon-name-part-type="genus" reg="Geophilus">Geophilus</tp:taxon-name-part></tp:taxon-name></italic> Leach, 1814</bold>
                    </td></tr><tr><td rowspan="1" colspan="1"/><td rowspan="1" colspan="1">[In Europe: many species. With the exception of <italic><tp:taxon-name><tp:taxon-name-part taxon-name-part-type="genus" reg="Geophilus">G.</tp:taxon-name-part><tp:taxon-name-part taxon-name-part-type="species" reg="carpophagus">carpophagus</tp:taxon-name-part></tp:taxon-name></italic> Leach, 1815, which has pore-fields in a very stretched transverse band, the other species have either stretched sub-triangular/sub-diamond pore-fields (Fig. <xref ref-type="fig" rid="F8">8D, E</xref>: pf) or no pore-fields<sup>3</sup>.]</td><td rowspan="1" colspan="1"/></tr></tbody></table></table-wrap><fig id="F6" position="float" orientation="portrait"><object-id xmlns:xlink="http://www.w3.org/1999/xlink" content-type="doi" xlink:type="simple">10.3897/zookeys.1213.133171.figure6</object-id><object-id xmlns:xlink="http://www.w3.org/1999/xlink" content-type="arpha" xlink:type="simple">65394539-469C-5487-8B1A-4BF7A2353820</object-id><label>Figure 6.</label><caption><p>Head and forcipular segment. Species <bold>A</bold><italic><tp:taxon-name><tp:taxon-name-part taxon-name-part-type="genus" reg="Pachymerium">Pachymerium</tp:taxon-name-part><tp:taxon-name-part taxon-name-part-type="species" reg="ferrugineum">ferrugineum</tp:taxon-name-part></tp:taxon-name></italic><bold>B</bold><italic><tp:taxon-name><tp:taxon-name-part taxon-name-part-type="genus" reg="Gnathoribautia">Gnathoribautia</tp:taxon-name-part><tp:taxon-name-part taxon-name-part-type="species" reg="bonensis">bonensis</tp:taxon-name-part></tp:taxon-name></italic><bold>C</bold><italic><tp:taxon-name><tp:taxon-name-part taxon-name-part-type="genus" reg="Pleurogeophilus">Pleurogeophilus</tp:taxon-name-part><tp:taxon-name-part taxon-name-part-type="species" reg="mediterraneus">mediterraneus</tp:taxon-name-part></tp:taxon-name></italic><bold>D</bold><italic><tp:taxon-name><tp:taxon-name-part taxon-name-part-type="genus" reg="Strigamia">Strigamia</tp:taxon-name-part><tp:taxon-name-part taxon-name-part-type="species" reg="carniolensis">carniolensis</tp:taxon-name-part></tp:taxon-name></italic><bold>E</bold><italic><tp:taxon-name><tp:taxon-name-part taxon-name-part-type="genus" reg="Henia">Henia</tp:taxon-name-part><tp:taxon-name-part taxon-name-part-type="species" reg="vesuviana">vesuviana</tp:taxon-name-part></tp:taxon-name></italic><bold>F</bold><italic><tp:taxon-name><tp:taxon-name-part taxon-name-part-type="genus" reg="Strigamia">Strigamia</tp:taxon-name-part><tp:taxon-name-part taxon-name-part-type="species" reg="carniolensis">carniolensis</tp:taxon-name-part></tp:taxon-name></italic><bold>G</bold><italic><tp:taxon-name><tp:taxon-name-part taxon-name-part-type="genus" reg="Dignathodon">Dignathodon</tp:taxon-name-part><tp:taxon-name-part taxon-name-part-type="species" reg="microcephalus">microcephalus</tp:taxon-name-part></tp:taxon-name></italic><bold>H</bold><italic><tp:taxon-name><tp:taxon-name-part taxon-name-part-type="genus" reg="Henia">Henia</tp:taxon-name-part><tp:taxon-name-part taxon-name-part-type="species" reg="bicarinata">bicarinata</tp:taxon-name-part></tp:taxon-name></italic><bold>I</bold><italic><tp:taxon-name><tp:taxon-name-part taxon-name-part-type="genus" reg="Gnathoribautia">Gnathoribautia</tp:taxon-name-part><tp:taxon-name-part taxon-name-part-type="species" reg="bonensis">bonensis</tp:taxon-name-part></tp:taxon-name></italic>. Views: dorsal (<bold>A–E</bold>), ventral (<bold>F–I</bold>). Abbreviations: cl chitin-lines, d forcipular denticle, dc denticles of the mesal side of the forcipular tarsungulum, ft forcipular tergite. Arrow: median diastema of the forcipular coxosternite. Scale bars: 400 µm (<bold>A–F, H-I</bold>); 300 µm (<bold>G</bold>).</p></caption><graphic xmlns:xlink="http://www.w3.org/1999/xlink" xlink:href="zookeys-1213-199_article-133171__-g006.jpg" position="float" orientation="portrait" xlink:type="simple" id="oo_1142657.jpg"><uri content-type="original_file" xlink:type="simple">https://binary.pensoft.net/fig/1142657</uri></graphic></fig><fig id="F7" position="float" orientation="portrait"><object-id xmlns:xlink="http://www.w3.org/1999/xlink" content-type="doi" xlink:type="simple">10.3897/zookeys.1213.133171.figure7</object-id><object-id xmlns:xlink="http://www.w3.org/1999/xlink" content-type="arpha" xlink:type="simple">3499865B-AA43-51B3-B0BB-7778CE923FF9</object-id><label>Figure 7.</label><caption><p><bold>A, B</bold> labrum <bold>C, D, F, G</bold> forcipular segment <bold>E</bold> distal part of the forcipular coxosternite. Species <bold>A</bold><italic><tp:taxon-name><tp:taxon-name-part taxon-name-part-type="genus" reg="Clinopodes">Clinopodes</tp:taxon-name-part><tp:taxon-name-part taxon-name-part-type="species" reg="vesubiensis">vesubiensis</tp:taxon-name-part></tp:taxon-name></italic><bold>B</bold><italic><tp:taxon-name><tp:taxon-name-part taxon-name-part-type="genus" reg="Geophilus">Geophilus</tp:taxon-name-part><tp:taxon-name-part taxon-name-part-type="species" reg="studeri">studeri</tp:taxon-name-part></tp:taxon-name></italic><bold>C</bold><italic><tp:taxon-name><tp:taxon-name-part taxon-name-part-type="genus" reg="Arctogeophilus">Arctogeophilus</tp:taxon-name-part><tp:taxon-name-part taxon-name-part-type="species" reg="inopinatus">inopinatus</tp:taxon-name-part></tp:taxon-name></italic><bold>D</bold><italic><tp:taxon-name><tp:taxon-name-part taxon-name-part-type="genus" reg="Eurygeophilus">Eurygeophilus</tp:taxon-name-part><tp:taxon-name-part taxon-name-part-type="species" reg="pinguis">pinguis</tp:taxon-name-part></tp:taxon-name></italic><bold>E</bold><italic><tp:taxon-name><tp:taxon-name-part taxon-name-part-type="genus" reg="Clinopodes">Clinopodes</tp:taxon-name-part><tp:taxon-name-part taxon-name-part-type="species" reg="vesubiensis">vesubiensis</tp:taxon-name-part></tp:taxon-name></italic><bold>F</bold><italic><tp:taxon-name><tp:taxon-name-part taxon-name-part-type="genus" reg="Galliophilus">Galliophilus</tp:taxon-name-part><tp:taxon-name-part taxon-name-part-type="species" reg="beatensis">beatensis</tp:taxon-name-part></tp:taxon-name></italic><bold>G</bold><italic><tp:taxon-name><tp:taxon-name-part taxon-name-part-type="genus" reg="Geophilus">Geophilus</tp:taxon-name-part><tp:taxon-name-part taxon-name-part-type="species" reg="gavoyi">gavoyi</tp:taxon-name-part></tp:taxon-name></italic>. Views: all ventral. Abbreviations: cl chitin-lines, d forcipular denticle, tp trochanteroprefemur. Arrow: denticles on the forcipular coxosternite. Scale bars: 50 µm (<bold>A, B</bold>); 300 µm (<bold>C–G</bold>).</p></caption><graphic xmlns:xlink="http://www.w3.org/1999/xlink" xlink:href="zookeys-1213-199_article-133171__-g007.jpg" position="float" orientation="portrait" xlink:type="simple" id="oo_1142658.jpg"><uri content-type="original_file" xlink:type="simple">https://binary.pensoft.net/fig/1142658</uri></graphic></fig><fig id="F8" position="float" orientation="portrait"><object-id xmlns:xlink="http://www.w3.org/1999/xlink" content-type="doi" xlink:type="simple">10.3897/zookeys.1213.133171.figure8</object-id><object-id xmlns:xlink="http://www.w3.org/1999/xlink" content-type="arpha" xlink:type="simple">362EA273-21A6-532C-A9E5-BEE0CD3C45D4</object-id><label>Figure 8.</label><caption><p>Metasternite of an anterior <abbrev xmlns:xlink="http://www.w3.org/1999/xlink" xlink:title="leg-bearing segment(s)" id="ABBRID0EJSAI" xlink:type="simple">LBS</abbrev>. Species <bold>A</bold><italic><tp:taxon-name><tp:taxon-name-part taxon-name-part-type="genus" reg="Clinopodes">Clinopodes</tp:taxon-name-part><tp:taxon-name-part taxon-name-part-type="species" reg="vesubiensis">vesubiensis</tp:taxon-name-part></tp:taxon-name></italic><abbrev xmlns:xlink="http://www.w3.org/1999/xlink" xlink:title="leg-bearing segment(s)" id="ABBRID0E1SAI" xlink:type="simple">LBS</abbrev> 16 <bold>B</bold><italic><tp:taxon-name><tp:taxon-name-part taxon-name-part-type="genus" reg="Galliophilus">Galliophilus</tp:taxon-name-part><tp:taxon-name-part taxon-name-part-type="species" reg="beatensis">beatensis</tp:taxon-name-part></tp:taxon-name></italic><abbrev xmlns:xlink="http://www.w3.org/1999/xlink" xlink:title="leg-bearing segment(s)" id="ABBRID0ELTAI" xlink:type="simple">LBS</abbrev> 19 <bold>C</bold><italic><tp:taxon-name><tp:taxon-name-part taxon-name-part-type="genus" reg="Eurygeophilus">Eurygeophilus</tp:taxon-name-part><tp:taxon-name-part taxon-name-part-type="species" reg="pinguis">pinguis</tp:taxon-name-part></tp:taxon-name></italic><abbrev xmlns:xlink="http://www.w3.org/1999/xlink" xlink:title="leg-bearing segment(s)" id="ABBRID0E3TAI" xlink:type="simple">LBS</abbrev> 10 <bold>D</bold><italic><tp:taxon-name><tp:taxon-name-part taxon-name-part-type="genus" reg="Geophilus">Geophilus</tp:taxon-name-part><tp:taxon-name-part taxon-name-part-type="species" reg="osquidatum">osquidatum</tp:taxon-name-part></tp:taxon-name></italic><abbrev xmlns:xlink="http://www.w3.org/1999/xlink" xlink:title="leg-bearing segment(s)" id="ABBRID0ENUAI" xlink:type="simple">LBS</abbrev> 11 <bold>E</bold><italic><tp:taxon-name><tp:taxon-name-part taxon-name-part-type="genus" reg="Geophilus">Geophilus</tp:taxon-name-part><tp:taxon-name-part taxon-name-part-type="species" reg="electricus">electricus</tp:taxon-name-part></tp:taxon-name></italic><abbrev xmlns:xlink="http://www.w3.org/1999/xlink" xlink:title="leg-bearing segment(s)" id="ABBRID0E5UAI" xlink:type="simple">LBS</abbrev> 11 <bold>F</bold><italic><tp:taxon-name><tp:taxon-name-part taxon-name-part-type="genus" reg="Pleurogeophilus">Pleurogeophilus</tp:taxon-name-part><tp:taxon-name-part taxon-name-part-type="species" reg="mediterraneus">mediterraneus</tp:taxon-name-part></tp:taxon-name></italic><abbrev xmlns:xlink="http://www.w3.org/1999/xlink" xlink:title="leg-bearing segment(s)" id="ABBRID0EPVAI" xlink:type="simple">LBS</abbrev> 15 <bold>G</bold><italic><tp:taxon-name><tp:taxon-name-part taxon-name-part-type="genus" reg="Stenotaenia">Stenotaenia</tp:taxon-name-part><tp:taxon-name-part taxon-name-part-type="species" reg="linearis">linearis</tp:taxon-name-part></tp:taxon-name></italic><abbrev xmlns:xlink="http://www.w3.org/1999/xlink" xlink:title="leg-bearing segment(s)" id="ABBRID0EAWAI" xlink:type="simple">LBS</abbrev> 20 <bold>H</bold><italic><tp:taxon-name><tp:taxon-name-part taxon-name-part-type="genus" reg="Tuoba">Tuoba</tp:taxon-name-part><tp:taxon-name-part taxon-name-part-type="species" reg="poseidonis">poseidonis</tp:taxon-name-part></tp:taxon-name></italic><abbrev xmlns:xlink="http://www.w3.org/1999/xlink" xlink:title="leg-bearing segment(s)" id="ABBRID0ERWAI" xlink:type="simple">LBS</abbrev> 12. All ventral views. Abbreviations: cs carpophagus-structure, pf pore-field. Scale bars: 200 µm.</p></caption><graphic xmlns:xlink="http://www.w3.org/1999/xlink" xlink:href="zookeys-1213-199_article-133171__-g008.jpg" position="float" orientation="portrait" xlink:type="simple" id="oo_1142659.jpg"><uri content-type="original_file" xlink:type="simple">https://binary.pensoft.net/fig/1142659</uri></graphic></fig><fig id="F9" position="float" orientation="portrait"><object-id xmlns:xlink="http://www.w3.org/1999/xlink" content-type="doi" xlink:type="simple">10.3897/zookeys.1213.133171.figure9</object-id><object-id xmlns:xlink="http://www.w3.org/1999/xlink" content-type="arpha" xlink:type="simple">8CFA0167-F7D6-587B-9335-9D357CA187B0</object-id><label>Figure 9.</label><caption><p>Ultimate <abbrev xmlns:xlink="http://www.w3.org/1999/xlink" xlink:title="leg-bearing segment(s)" id="ABBRID0ELXAI" xlink:type="simple">LBS</abbrev> without distal part of legs. Species <bold>A</bold><italic><tp:taxon-name><tp:taxon-name-part taxon-name-part-type="genus" reg="Arctogeophilus">Arctogeophilus</tp:taxon-name-part><tp:taxon-name-part taxon-name-part-type="species" reg="inopinatus">inopinatus</tp:taxon-name-part></tp:taxon-name></italic> female <bold>B</bold><italic><tp:taxon-name><tp:taxon-name-part taxon-name-part-type="genus" reg="Galliophilus">Galliophilus</tp:taxon-name-part><tp:taxon-name-part taxon-name-part-type="species" reg="beatensis">beatensis</tp:taxon-name-part></tp:taxon-name></italic> male <bold>C</bold><italic><tp:taxon-name><tp:taxon-name-part taxon-name-part-type="genus" reg="Geophilus">Geophilus</tp:taxon-name-part><tp:taxon-name-part taxon-name-part-type="species" reg="flavus">flavus</tp:taxon-name-part></tp:taxon-name></italic> female <bold>D</bold><italic><tp:taxon-name><tp:taxon-name-part taxon-name-part-type="genus" reg="Pachymerium">Pachymerium</tp:taxon-name-part><tp:taxon-name-part taxon-name-part-type="species" reg="ferrugineum">ferrugineum</tp:taxon-name-part></tp:taxon-name></italic> male <bold>E</bold><italic><tp:taxon-name><tp:taxon-name-part taxon-name-part-type="genus" reg="Pleurogeophilus">Pleurogeophilus</tp:taxon-name-part><tp:taxon-name-part taxon-name-part-type="species" reg="mediterraneus">mediterraneus</tp:taxon-name-part></tp:taxon-name></italic> female <bold>F</bold><italic><tp:taxon-name><tp:taxon-name-part taxon-name-part-type="genus" reg="Pleurogeophilus">Pleurogeophilus</tp:taxon-name-part><tp:taxon-name-part taxon-name-part-type="species" reg="mediterraneus">mediterraneus</tp:taxon-name-part></tp:taxon-name></italic> male <bold>G</bold>, <bold>H</bold><italic><tp:taxon-name><tp:taxon-name-part taxon-name-part-type="genus" reg="Stenotaenia">Stenotaenia</tp:taxon-name-part><tp:taxon-name-part taxon-name-part-type="species" reg="linearis">linearis</tp:taxon-name-part></tp:taxon-name></italic> female <bold>I</bold><italic><tp:taxon-name><tp:taxon-name-part taxon-name-part-type="genus" reg="Tuoba">Tuoba</tp:taxon-name-part><tp:taxon-name-part taxon-name-part-type="species" reg="poseidonis">poseidonis</tp:taxon-name-part></tp:taxon-name></italic> female. Views: ventral (<bold>A–G</bold>), lateral (<bold>H, I</bold>). Abbreviations: p pit or fossa (<bold>H</bold> wide fossa from dorsal to ventral side, indicated by dotted lines), um metasternite of the ultimate <abbrev xmlns:xlink="http://www.w3.org/1999/xlink" xlink:title="leg-bearing segment(s)" id="ABBRID0E61AI" xlink:type="simple">LBS</abbrev> (medial length and maximum width are indicated by dotted lines). Scale bars: 300 µm.</p></caption><graphic xmlns:xlink="http://www.w3.org/1999/xlink" xlink:href="zookeys-1213-199_article-133171__-g009.jpg" position="float" orientation="portrait" xlink:type="simple" id="oo_1142660.jpg"><uri content-type="original_file" xlink:type="simple">https://binary.pensoft.net/fig/1142660</uri></graphic></fig><fig id="F10" position="float" orientation="portrait"><object-id xmlns:xlink="http://www.w3.org/1999/xlink" content-type="doi" xlink:type="simple">10.3897/zookeys.1213.133171.figure10</object-id><object-id xmlns:xlink="http://www.w3.org/1999/xlink" content-type="arpha" xlink:type="simple">C89112AD-E76F-5EF5-84EB-7B08C57C5F13</object-id><label>Figure 10.</label><caption><p>Legs of the ultimate pair <bold>A, C</bold> right leg <bold>B, D</bold> distal articles of the right leg <bold>E–G</bold> both legs <bold>H</bold> left leg. Species <bold>A</bold><italic><tp:taxon-name><tp:taxon-name-part taxon-name-part-type="genus" reg="Arctogeophilus">Arctogeophilus</tp:taxon-name-part><tp:taxon-name-part taxon-name-part-type="species" reg="inopinatus">inopinatus</tp:taxon-name-part></tp:taxon-name></italic> male <bold>B</bold><italic><tp:taxon-name><tp:taxon-name-part taxon-name-part-type="genus" reg="Arenophilus">Arenophilus</tp:taxon-name-part><tp:taxon-name-part taxon-name-part-type="species" reg="peregrinus">peregrinus</tp:taxon-name-part></tp:taxon-name></italic> female <bold>C</bold><italic><tp:taxon-name><tp:taxon-name-part taxon-name-part-type="genus" reg="Eurygeophilus">Eurygeophilus</tp:taxon-name-part><tp:taxon-name-part taxon-name-part-type="species" reg="pinguis">pinguis</tp:taxon-name-part></tp:taxon-name></italic> female <bold>D</bold><italic><tp:taxon-name><tp:taxon-name-part taxon-name-part-type="genus" reg="Geophilus">Geophilus</tp:taxon-name-part><tp:taxon-name-part taxon-name-part-type="species" reg="fucorum">fucorum</tp:taxon-name-part></tp:taxon-name></italic> female <bold>E</bold><italic><tp:taxon-name><tp:taxon-name-part taxon-name-part-type="genus" reg="Geophilus">Geophilus</tp:taxon-name-part><tp:taxon-name-part taxon-name-part-type="species" reg="richardi">richardi</tp:taxon-name-part></tp:taxon-name></italic> female <bold>F</bold><italic><tp:taxon-name><tp:taxon-name-part taxon-name-part-type="genus" reg="Pachymerium">Pachymerium</tp:taxon-name-part><tp:taxon-name-part taxon-name-part-type="species" reg="ferrugineum">ferrugineum</tp:taxon-name-part></tp:taxon-name></italic> female <bold>G</bold><italic><tp:taxon-name><tp:taxon-name-part taxon-name-part-type="genus" reg="Pleurogeophilus">Pleurogeophilus</tp:taxon-name-part><tp:taxon-name-part taxon-name-part-type="species" reg="mediterraneus">mediterraneus</tp:taxon-name-part></tp:taxon-name></italic> male <bold>H</bold><italic><tp:taxon-name><tp:taxon-name-part taxon-name-part-type="genus" reg="Pleurogeophilus">Pleurogeophilus</tp:taxon-name-part><tp:taxon-name-part taxon-name-part-type="species" reg="mediterraneus">mediterraneus</tp:taxon-name-part></tp:taxon-name></italic> female <bold>I</bold><italic><tp:taxon-name><tp:taxon-name-part taxon-name-part-type="genus" reg="Acanthogeophilus">Acanthogeophilus</tp:taxon-name-part><tp:taxon-name-part taxon-name-part-type="species" reg="spiniger">spiniger</tp:taxon-name-part></tp:taxon-name></italic> female. Views: ventral (<bold>A-E, I</bold>), lateral (<bold>F</bold>) and dorsal (<bold>G-H</bold>). Abbreviations: c claw, t tubercle with spines. Scale bars: 300 µm (<bold>A, C, F</bold>); 50 µm (<bold>B</bold>); 100 µm (<bold>D, E, I</bold>); 1 mm (<bold>G–H</bold>).</p></caption><graphic xmlns:xlink="http://www.w3.org/1999/xlink" xlink:href="zookeys-1213-199_article-133171__-g010.jpg" position="float" orientation="portrait" xlink:type="simple" id="oo_1142661.jpg"><uri content-type="original_file" xlink:type="simple">https://binary.pensoft.net/fig/1142661</uri></graphic></fig></sec></tp:treatment-sec><tp:treatment-sec><!--Section generated to contain objects referenced in tp:taxon-treatment.--><fig id="F1" position="float" orientation="portrait"><object-id xmlns:xlink="http://www.w3.org/1999/xlink" content-type="doi" xlink:type="simple">10.3897/zookeys.1213.133171.figure1</object-id><object-id xmlns:xlink="http://www.w3.org/1999/xlink" content-type="arpha" xlink:type="simple">D6CB2E9C-B311-53A0-9609-AF4238DDCDFF</object-id><label>Figure 1.</label><caption><p>Distribution of all known records of <italic><tp:taxon-name><tp:taxon-name-part taxon-name-part-type="genus" reg="Endogeophilus">Endogeophilus</tp:taxon-name-part></tp:taxon-name></italic>.</p></caption><graphic xmlns:xlink="http://www.w3.org/1999/xlink" xlink:href="zookeys-1213-199_article-133171__-g001.jpg" position="float" orientation="portrait" xlink:type="simple" id="oo_1142652.jpg"><uri content-type="original_file" xlink:type="simple">https://binary.pensoft.net/fig/1142652</uri></graphic></fig><fn-group><fn id="en1"><p>Apart from Endogeophilus, only one species of European geophilids has &gt; 90 LBS: Stenotaenia sturanyi (Attems, 1903) (105–115 LBS), recorded between Macedonia and the Chalcidic peninsula, possibly also in Crete (Bonato and Minelli 2008).</p></fn><fn id="en2"><p>European species of Geophilus with poorly developed claws on the ultimate legs of both sexes include G. fucorum, G. joyeuxi Léger &amp; Duboscq, 1903 (variable), and G. seurati Brolemann, 1924. Other species may have poorly developed claws on the ultimate legs of males only, e.g., G. flavus (variable) and G. carpophagus Leach, 1815.</p></fn><fn id="en3"><p>A few European species of Geophilus have no pore-fields: G. guanophilus Verhoeff, 1939, G. ribauti Brolemann, 1908, G. richardi Brolemann, 1904, G. truncorum Bergsøe &amp; Meinert, 1866, and other species of uncertain identity (G. madeirae Latzel, 1895, G. ibericus (Attems, 1952), G. strictus Latzel, 1880).</p></fn><fn id="en4"><p>Gnathoribautia bonensis has a fairly elongated ultimate pair of legs, but generally less so than Pleurogeophilus mediterraneus. Also, G. bonensis has a much longer head than P. mediterraneus (Fig. 6B, C) and distinct forcipules (Fig. 6I).</p></fn></fn-group></tp:treatment-sec><ref-list><ref id="B14"><mixed-citation xmlns:xlink="http://www.w3.org/1999/xlink" xlink:type="simple"><person-group><name name-style="western"><surname>Bonato</surname><given-names>L</given-names></name><name name-style="western"><surname>Zapparoli</surname><given-names>M</given-names></name><name name-style="western"><surname>Drago</surname><given-names>L</given-names></name><name name-style="western"><surname>Minelli</surname><given-names>A</given-names></name></person-group> (<year>2016</year>) <article-title>An unusually elongate endogeic centipede from Sardinia (<tp:taxon-name><tp:taxon-name-part taxon-name-part-type="class">Chilopoda</tp:taxon-name-part></tp:taxon-name>: <tp:taxon-name><tp:taxon-name-part taxon-name-part-type="family">Geophilidae</tp:taxon-name-part></tp:taxon-name>).</article-title><source>European Journal of Taxonomy</source><volume>231</volume>: <fpage>1</fpage>–<lpage>19</lpage>. <ext-link xlink:href="10.5852/ejt.2016.231" ext-link-type="doi" xlink:type="simple">https://doi.org/10.5852/ejt.2016.231</ext-link></mixed-citation></ref></ref-list></tp:taxon-treatment>
